# Supplementary material for: Crystal structure of 4-chloro-2-[(5-eth­oxy-1,3,4-thia­diazol-2-yl)meth­yl]-5-(piperidin-1-yl)pyridazin-3(2H)-one
Source: Acta Crystallogr Sect E Struct Rep Online. 2014 Sep 20;70(Pt 10):o1113. doi: 10.1107/S1600536814020662 (PMC4257213; doi:10.1107/S1600536814020662)
Supplement: Supplementary file 1 [file e-70-o1113-sup1.cif]

##############################################################################
#                                                                            #
# This CIF contains the data in a paper accepted for publication in          #
# Acta Crystallographica Section E. It conforms to the requirements of       #
# Notes for Authors for Acta Crystallographica Section E, and has been       #
# peer reviewed under the auspices of the IUCr Commission on Journals.       #
#                                                                            #
# Full details of the Crystallographic Information File format               #
# are given in the paper "The Crystallographic Information File (CIF):       #
# a New Standard Archive File for Crystallography" by S. R. Hall, F. H.      #
# Allen and I. D. Brown [Acta Cryst. (1991), A47, 655-685].                  #
#                                                                            #
# The current version of the core CIF dictionary is obtainable from          #
# ftp://ftp.iucr.org/pub/cif_core.dic.                                       #
#                                                                            #
# Software is freely available for graphical display of the structure(s)     #
# in this CIF. For information consult the CIF software page                 #
# http://www.iucr.org/resources/cif/software.                                #
#                                                                            #
# This file may be used for bona fide research purposes within the           #
# scientific community so long as proper attribution is given to the journal # 
# article from which it was obtained.                                        #
#                                                                            #
##############################################################################
data_I
_database_code_depnum_ccdc_archive 'CCDC 1024313'
_audit_creation_method     SHELXL-97
_journal_date_recd_electronic     2014-09-01
_journal_date_accepted     2014-09-15
_journal_name_full     'Acta Crystallographica, Section E'
_journal_year     2014
_journal_volume     70
_journal_issue     10
_journal_page_first     o1113
_journal_page_last     o1113
_journal_paper_category     HO
_journal_paper_doi     10.1107/S1600536814020662
_journal_coeditor_code     TK5340
_publ_contact_author_name     'Hongsen Li'
_publ_contact_author_address
;
College of Chemistry and Chemical Engineering,
Shanghai University of Engineering Science,
333 Longteng Road, Shanghai, People's Republic of China
;
_publ_contact_author_email     'lihongsen19@163.com'
_publ_contact_author_fax     '86-21-67791214'
_publ_contact_author_phone     '86-21-67791220'
_publ_section_title
;\
Crystal structure of
4-chloro-2-[(5-ethoxy-1,3,4-thiadiazol-2-yl)methyl]-5-(piperidin-1-yl)\
pyridazin-3(2<i>H</i>)-one
;
loop_
    _publ_author_name
    _publ_author_address
    'Li, Hongsen'
;
College of Chemistry and Chemical Engineering,
Shanghai University of Engineering Science,
333 Longteng Road, Shanghai, People's Republic of China
;
    'Ren, Xinfeng'
;
College of Chemistry and Chemical Engineering,
Shanghai University of Engineering Science,
333 Longteng Road, Shanghai, People's Republic of China
;
    'Li, Ya'
;
College of Chemistry and Chemical Engineering,
Shanghai University of Engineering Science,
333 Longteng Road, Shanghai, People's Republic of China
;
    'Zhao, Linjing'
;
College of Chemistry and Chemical Engineering,
Shanghai University of Engineering Science,
333 Longteng Road, Shanghai, People's Republic of China
;
_publ_section_synopsis
;\
The crystal structure of
4-chloro-2-[(5-ethoxy-1,3,4-thiadiazol-2-yl)methyl]-5-(piperidin-1-yl)\
pyridazin-3(2H)-one is presented.
;
_chemical_name_systematic
;
4-Chloro-2-[(5-ethoxy-1,3,4-thiadiazol-2-yl)methyl]-5-(piperidin-1-yl)\
pyridazin-3(2<i>H</i>)-one
;
_chemical_name_common     ?
_chemical_formula_moiety     'C14 H18 Cl N5 O2 S'
_chemical_formula_sum     'C14 H18 Cl N5 O2 S'
_chemical_formula_iupac     'C14 H18 Cl N5 O2 S'
_chemical_formula_weight     355.84
_chemical_melting_point     ?
_symmetry_cell_setting     triclinic
_symmetry_space_group_name_H-M     'P -1'
_symmetry_space_group_name_Hall     '-P 1'
loop_
    _symmetry_equiv_pos_as_xyz
    'x, y, z'
    '-x, -y, -z'
_cell_length_a     5.2840(8)
_cell_length_b     11.0323(16)
_cell_length_c     14.902(2)
_cell_angle_alpha     107.318(2)
_cell_angle_beta     91.590(2)
_cell_angle_gamma     99.528(2)
_cell_volume     815.1(2)
_cell_formula_units_Z     2
_cell_measurement_reflns_used     2456
_cell_measurement_theta_min     2.77
_cell_measurement_theta_max     27.30
_cell_measurement_temperature     296(2)
_exptl_crystal_description     block
_exptl_crystal_colour     yellow
_exptl_crystal_size_max     0.30
_exptl_crystal_size_mid     0.24
_exptl_crystal_size_min     0.16
_exptl_crystal_density_diffrn     1.450
_exptl_crystal_density_meas     ?
_exptl_crystal_density_method     'not measured'
_exptl_crystal_F_000     372
_exptl_absorpt_coefficient_mu     0.379
_exptl_absorpt_correction_type     multi-scan
_exptl_absorpt_process_details     '(SADABS; Sheldrick, 1996)'
_exptl_absorpt_correction_T_min     0.8948
_exptl_absorpt_correction_T_max     0.9418
_exptl_special_details     .
_diffrn_ambient_temperature     296(2)
_diffrn_radiation_type     MoK\a
_diffrn_radiation_wavelength     0.71073
_diffrn_radiation_source     'fine-focus sealed tube'
_diffrn_radiation_monochromator     graphite
_diffrn_measurement_device_type     'Bruker APEXII CCD'
_diffrn_measurement_method     '\f and \w scans'
_diffrn_detector_area_resol_mean     ?
_diffrn_reflns_number     4244
_diffrn_reflns_av_R_equivalents     0.0116
_diffrn_reflns_av_sigmaI/netI     0.0192
_diffrn_reflns_theta_min     1.97
_diffrn_reflns_theta_max     25.05
_diffrn_reflns_theta_full     25.05
_diffrn_measured_fraction_theta_max     0.981
_diffrn_measured_fraction_theta_full     0.981
_diffrn_reflns_limit_h_min     -6
_diffrn_reflns_limit_h_max     6
_diffrn_reflns_limit_k_min     -13
_diffrn_reflns_limit_k_max     13
_diffrn_reflns_limit_l_min     -13
_diffrn_reflns_limit_l_max     17
_diffrn_standards_number     ?
_diffrn_standards_interval_count     ?
_diffrn_standards_interval_time     ?
_diffrn_standards_decay_%     ?
_refine_special_details
;
Refinement of <i>F</i>^2^ against ALL reflections. The weighted <i>R</i>-factor
<i>wR</i> and goodness of fit <i>S</i> are based on <i>F</i>^2^, conventional
<i>R</i>-factors <i>R</i> are based on <i>F</i>, with <i>F</i> set to zero for
negative <i>F</i>^2^. The threshold expression of <i>F</i>^2^ >
\s(<i>F</i>^2^) is used only for calculating <i>R</i>-factors(gt) <i>etc</i>.
and is not relevant to the choice of reflections for refinement.
<i>R</i>-factors based on <i>F</i>^2^ are statistically about twice as large
as those based on <i>F</i>, and <i>R</i>- factors based on ALL data will be
even larger.
;
_reflns_number_total     2828
_reflns_number_gt     2490
_reflns_threshold_expression     I>2\s(I)
_refine_ls_structure_factor_coef     Fsqd
_refine_ls_matrix_type     full
_refine_ls_R_factor_all     0.0435
_refine_ls_R_factor_gt     0.0386
_refine_ls_wR_factor_gt     0.1174
_refine_ls_wR_factor_ref     0.1213
_refine_ls_goodness_of_fit_ref     1.581
_refine_ls_restrained_S_all     1.581
_refine_ls_number_reflns     2828
_refine_ls_number_parameters     229
_refine_ls_number_restraints     0
_refine_ls_hydrogen_treatment     constr
_refine_ls_weighting_scheme     calc
_refine_ls_weighting_details
         'calc w=1/[\s^2^(Fo^2^)+(0.0546P)^2^+0.0000P] where P=(Fo^2^+2Fc^2^)/3'
_atom_sites_solution_hydrogens     geom
_atom_sites_solution_primary     direct
_atom_sites_solution_secondary     difmap
_refine_ls_shift/su_max     0.050
_refine_ls_shift/su_mean     0.007
_refine_diff_density_max     0.221
_refine_diff_density_min     -0.228
_refine_ls_extinction_method     none
_refine_ls_extinction_coef     ?
loop_
    _atom_type_symbol
    _atom_type_description
    _atom_type_scat_dispersion_real
    _atom_type_scat_dispersion_imag
    _atom_type_scat_source
    'C' 'C' 0.0033 0.0016
                         'International Tables Vol C Tables 4.2.6.8 and 6.1.1.4'
    'H' 'H' 0.0000 0.0000
                         'International Tables Vol C Tables 4.2.6.8 and 6.1.1.4'
    'N' 'N' 0.0061 0.0033
                         'International Tables Vol C Tables 4.2.6.8 and 6.1.1.4'
    'O' 'O' 0.0106 0.0060
                         'International Tables Vol C Tables 4.2.6.8 and 6.1.1.4'
    'S' 'S' 0.1246 0.1234
                         'International Tables Vol C Tables 4.2.6.8 and 6.1.1.4'
    'Cl' 'Cl' 0.1484 0.1585
                         'International Tables Vol C Tables 4.2.6.8 and 6.1.1.4'
_computing_data_collection     'APEX2 (Bruker, 2009)'
_computing_cell_refinement     'SAINT (Bruker, 2009)'
_computing_data_reduction     'SAINT (Bruker, 2009)'
_computing_structure_solution     'SHELXS97 (Sheldrick, 2008)'
_computing_structure_refinement     'SHELXL97 (Sheldrick, 2008)'
_computing_molecular_graphics     'SHELXTL (Sheldrick, 2008)'
_computing_publication_material     'SHELXTL (Sheldrick, 2008)'
loop_
    _atom_site_type_symbol
    _atom_site_label
    _atom_site_fract_x
    _atom_site_fract_y
    _atom_site_fract_z
    _atom_site_U_iso_or_equiv
    _atom_site_adp_type
    _atom_site_calc_flag
    _atom_site_refinement_flags
    _atom_site_occupancy
    _atom_site_symmetry_multiplicity
    _atom_site_disorder_assembly
    _atom_site_disorder_group
    C C1 1.1293(4) 0.40442(18) 0.64144(14) 0.0529(5) Uani d . 1 1 . .
    H H1A 0.9963 0.4362 0.6807 0.064 Uiso calc R 1 1 . .
    H H1B 1.1620 0.4550 0.5984 0.064 Uiso calc R 1 1 . .
    C C2 1.3686(5) 0.4198(2) 0.70167(19) 0.0710(7) Uani d . 1 1 . .
    H H2A 1.4236 0.5100 0.7376 0.085 Uiso calc R 1 1 . .
    H H2B 1.5043 0.3928 0.6621 0.085 Uiso calc R 1 1 . .
    C C3 1.3239(5) 0.3396(2) 0.76876(18) 0.0726(7) Uani d . 1 1 . .
    H H3A 1.4850 0.3448 0.8038 0.087 Uiso calc R 1 1 . .
    H H3B 1.2037 0.3733 0.8135 0.087 Uiso calc R 1 1 . .
    C C4 1.2172(5) 0.2004(2) 0.71378(17) 0.0623(6) Uani d . 1 1 . .
    H H4A 1.3494 0.1633 0.6768 0.075 Uiso calc R 1 1 . .
    H H4B 1.1719 0.1521 0.7576 0.075 Uiso calc R 1 1 . .
    C C5 0.9873(5) 0.1870(2) 0.65010(17) 0.0654(6) Uani d . 1 1 . .
    H H5A 0.9358 0.0973 0.6122 0.079 Uiso calc R 1 1 . .
    H H5B 0.8461 0.2120 0.6873 0.079 Uiso calc R 1 1 . .
    C C6 0.8041(4) 0.24108(16) 0.34196(13) 0.0418(4) Uani d . 1 1 . .
    C C7 0.9639(3) 0.28093(16) 0.42889(13) 0.0390(4) Uani d . 1 1 . .
    C C8 0.8999(4) 0.23463(16) 0.50280(13) 0.0426(4) Uani d . 1 1 . .
    C C9 0.6649(4) 0.14118(19) 0.48425(14) 0.0513(5) Uani d . 1 1 . .
    H H9 0.6167 0.1065 0.5323 0.062 Uiso calc R 1 1 . .
    C C10 0.3987(4) 0.1095(2) 0.25530(14) 0.0517(5) Uani d . 1 1 . .
    H H10A 0.3853 0.1833 0.2340 0.062 Uiso calc R 1 1 . .
    H H10B 0.2307 0.0783 0.2729 0.062 Uiso calc R 1 1 . .
    C C11 0.4730(4) 0.00539(18) 0.17587(13) 0.0452(5) Uani d . 1 1 A .
    C C12 0.6399(5) -0.1324(2) 0.05014(15) 0.0605(6) Uani d . 1 1 A .
    C C13A 0.6909(17) -0.3381(7) -0.0461(7) 0.074(2) Uani d P 0.503(13) 1 A 1
    H H13A 0.6744 -0.3654 0.0099 0.089 Uiso calc PR 0.503(13) 1 A 1
    H H13B 0.5282 -0.3668 -0.0845 0.089 Uiso calc PR 0.503(13) 1 A 1
    C C14A 0.9045(12) -0.3878(6) -0.1004(7) 0.083(3) Uani d P 0.503(13) 1 A 1
    H H14A 0.9387 -0.3461 -0.1480 0.125 Uiso calc PR 0.503(13) 1 A 1
    H H14B 0.8561 -0.4794 -0.1298 0.125 Uiso calc PR 0.503(13) 1 A 1
    H H14C 1.0565 -0.3701 -0.0584 0.125 Uiso calc PR 0.503(13) 1 A 1
    C C13B 0.7259(16) -0.3012(8) -0.0838(6) 0.071(2) Uani d P 0.497(13) 1 A 2
    H H13C 0.8075 -0.3014 -0.1413 0.085 Uiso calc PR 0.497(13) 1 A 2
    H H13D 0.5414 -0.3283 -0.0987 0.085 Uiso calc PR 0.497(13) 1 A 2
    C C14B 0.8311(17) -0.3870(7) -0.0377(8) 0.086(3) Uani d P 0.497(13) 1 A 2
    H H14D 1.0040 -0.3483 -0.0114 0.129 Uiso calc PR 0.497(13) 1 A 2
    H H14E 0.8312 -0.4692 -0.0836 0.129 Uiso calc PR 0.497(13) 1 A 2
    H H14F 0.7260 -0.3987 0.0116 0.129 Uiso calc PR 0.497(13) 1 A 2
    Cl Cl1 1.24862(9) 0.38323(4) 0.42952(4) 0.0529(2) Uani d . 1 1 . .
    N N1 1.0406(3) 0.26824(15) 0.58761(11) 0.0507(4) Uani d . 1 1 . .
    N N2 0.5837(3) 0.15084(14) 0.33835(11) 0.0437(4) Uani d . 1 1 . .
    N N3 0.5152(3) 0.10080(16) 0.40812(12) 0.0519(4) Uani d . 1 1 . .
    N N4 0.3405(4) -0.10968(17) 0.14941(13) 0.0585(5) Uani d . 1 1 . .
    N N5 0.4391(4) -0.19254(17) 0.07519(14) 0.0630(5) Uani d . 1 1 . .
    O O1 0.8484(3) 0.27791(13) 0.27325(10) 0.0585(4) Uani d . 1 1 . .
    O O2 0.7819(4) -0.1833(2) -0.01905(13) 0.0901(6) Uani d . 1 1 . .
    S S1 0.73552(11) 0.02873(5) 0.11291(4) 0.0556(2) Uani d . 1 1 . .
loop_
    _atom_site_aniso_label
    _atom_site_aniso_U_11
    _atom_site_aniso_U_22
    _atom_site_aniso_U_33
    _atom_site_aniso_U_12
    _atom_site_aniso_U_13
    _atom_site_aniso_U_23
    C1 0.0616(13) 0.0406(11) 0.0504(12) 0.0058(9) -0.0067(10) 0.0075(9)
    C2 0.0735(16) 0.0530(13) 0.0755(16) -0.0080(11) -0.0252(13) 0.0164(12)
    C3 0.0772(17) 0.0714(15) 0.0639(15) 0.0039(12) -0.0229(13) 0.0205(13)
    C4 0.0673(15) 0.0634(14) 0.0622(14) 0.0080(11) -0.0004(11) 0.0307(12)
    C5 0.0680(15) 0.0626(14) 0.0651(14) -0.0112(11) -0.0107(12) 0.0326(12)
    C6 0.0471(11) 0.0336(9) 0.0436(11) 0.0097(8) 0.0044(8) 0.0091(8)
    C7 0.0404(10) 0.0292(8) 0.0459(10) 0.0035(7) 0.0023(8) 0.0109(7)
    C8 0.0475(11) 0.0324(9) 0.0443(11) 0.0013(7) -0.0012(8) 0.0102(8)
    C9 0.0562(13) 0.0474(11) 0.0436(11) -0.0099(9) -0.0005(9) 0.0145(9)
    C10 0.0438(11) 0.0568(12) 0.0496(12) 0.0116(9) -0.0059(9) 0.0085(9)
    C11 0.0427(11) 0.0483(11) 0.0413(10) 0.0047(8) -0.0079(8) 0.0117(8)
    C12 0.0638(15) 0.0613(13) 0.0476(12) 0.0168(11) -0.0100(11) 0.0022(10)
    C13A 0.088(5) 0.058(4) 0.058(5) 0.008(3) 0.015(4) -0.006(3)
    C14A 0.073(4) 0.068(4) 0.088(6) 0.010(3) 0.024(4) -0.007(3)
    C13B 0.080(4) 0.073(5) 0.045(4) 0.009(3) -0.002(3) 0.000(3)
    C14B 0.090(6) 0.075(4) 0.085(6) 0.010(4) -0.001(5) 0.017(4)
    Cl1 0.0456(3) 0.0449(3) 0.0658(4) -0.0037(2) 0.0049(2) 0.0198(2)
    N1 0.0600(11) 0.0404(9) 0.0476(10) -0.0061(7) -0.0102(8) 0.0170(7)
    N2 0.0423(9) 0.0424(8) 0.0409(9) 0.0042(7) -0.0018(7) 0.0069(7)
    N3 0.0518(10) 0.0487(9) 0.0467(10) -0.0064(7) 0.0007(8) 0.0107(8)
    N4 0.0539(11) 0.0553(11) 0.0567(11) -0.0004(8) -0.0072(9) 0.0092(9)
    N5 0.0615(12) 0.0521(11) 0.0610(12) 0.0042(9) -0.0115(10) 0.0007(9)
    O1 0.0772(10) 0.0514(8) 0.0479(8) 0.0030(7) -0.0008(7) 0.0220(7)
    O2 0.0843(13) 0.0960(14) 0.0663(11) 0.0270(11) 0.0062(10) -0.0163(10)
    S1 0.0575(4) 0.0545(3) 0.0502(3) 0.0046(2) 0.0026(3) 0.0120(2)
_geom_special_details
;
All e.s.d.'s (except the e.s.d. in the dihedral angle between two l.s. planes)
are estimated using the full covariance matrix. The cell e.s.d.'s are taken
into account individually in the estimation of e.s.d.'s in distances, angles
and torsion angles; correlations between e.s.d.'s in cell parameters are only
used when they are defined by crystal symmetry. An approximate (isotropic)
treatment of cell e.s.d.'s is used for estimating e.s.d.'s involving l.s.
planes.
;
loop_
    _geom_bond_atom_site_label_1
    _geom_bond_atom_site_label_2
    _geom_bond_site_symmetry_2
    _geom_bond_distance
    _geom_bond_publ_flag
    C1 N1 . 1.466(2) ?
    C1 C2 . 1.486(3) ?
    C1 H1A . 0.9700 ?
    C1 H1B . 0.9700 ?
    C2 C3 . 1.520(3) ?
    C2 H2A . 0.9700 ?
    C2 H2B . 0.9700 ?
    C3 C4 . 1.512(3) ?
    C3 H3A . 0.9700 ?
    C3 H3B . 0.9700 ?
    C4 C5 . 1.480(3) ?
    C4 H4A . 0.9700 ?
    C4 H4B . 0.9700 ?
    C5 N1 . 1.476(2) ?
    C5 H5A . 0.9700 ?
    C5 H5B . 0.9700 ?
    C6 O1 . 1.224(2) ?
    C6 N2 . 1.390(2) ?
    C6 C7 . 1.436(3) ?
    C7 C8 . 1.374(3) ?
    C7 Cl1 . 1.7228(18) ?
    C8 N1 . 1.366(2) ?
    C8 C9 . 1.438(3) ?
    C9 N3 . 1.282(3) ?
    C9 H9 . 0.9300 ?
    C10 N2 . 1.464(2) ?
    C10 C11 . 1.496(3) ?
    C10 H10A . 0.9700 ?
    C10 H10B . 0.9700 ?
    C11 N4 . 1.284(3) ?
    C11 S1 . 1.723(2) ?
    C12 N5 . 1.282(3) ?
    C12 O2 . 1.334(3) ?
    C12 S1 . 1.725(2) ?
    C13A C14A . 1.491(13) ?
    C13A O2 . 1.619(8) ?
    C13A H13A . 0.9700 ?
    C13A H13B . 0.9700 ?
    C14A H14A . 0.9600 ?
    C14A H14B . 0.9600 ?
    C14A H14C . 0.9600 ?
    C13B O2 . 1.349(7) ?
    C13B C14B . 1.489(14) ?
    C13B H13C . 0.9700 ?
    C13B H13D . 0.9700 ?
    C14B H14D . 0.9600 ?
    C14B H14E . 0.9600 ?
    C14B H14F . 0.9600 ?
    N2 N3 . 1.347(2) ?
    N4 N5 . 1.385(3) ?
loop_
    _geom_angle_atom_site_label_1
    _geom_angle_atom_site_label_2
    _geom_angle_atom_site_label_3
    _geom_angle_site_symmetry_1
    _geom_angle_site_symmetry_3
    _geom_angle
    _geom_angle_publ_flag
    N1 C1 C2 . . 110.36(17) ?
    N1 C1 H1A . . 109.6 ?
    C2 C1 H1A . . 109.6 ?
    N1 C1 H1B . . 109.6 ?
    C2 C1 H1B . . 109.6 ?
    H1A C1 H1B . . 108.1 ?
    C1 C2 C3 . . 110.7(2) ?
    C1 C2 H2A . . 109.5 ?
    C3 C2 H2A . . 109.5 ?
    C1 C2 H2B . . 109.5 ?
    C3 C2 H2B . . 109.5 ?
    H2A C2 H2B . . 108.1 ?
    C4 C3 C2 . . 109.89(19) ?
    C4 C3 H3A . . 109.7 ?
    C2 C3 H3A . . 109.7 ?
    C4 C3 H3B . . 109.7 ?
    C2 C3 H3B . . 109.7 ?
    H3A C3 H3B . . 108.2 ?
    C5 C4 C3 . . 112.46(19) ?
    C5 C4 H4A . . 109.1 ?
    C3 C4 H4A . . 109.1 ?
    C5 C4 H4B . . 109.1 ?
    C3 C4 H4B . . 109.1 ?
    H4A C4 H4B . . 107.8 ?
    N1 C5 C4 . . 111.07(17) ?
    N1 C5 H5A . . 109.4 ?
    C4 C5 H5A . . 109.4 ?
    N1 C5 H5B . . 109.4 ?
    C4 C5 H5B . . 109.4 ?
    H5A C5 H5B . . 108.0 ?
    O1 C6 N2 . . 119.39(17) ?
    O1 C6 C7 . . 125.93(18) ?
    N2 C6 C7 . . 114.67(16) ?
    C8 C7 C6 . . 122.23(17) ?
    C8 C7 Cl1 . . 123.29(14) ?
    C6 C7 Cl1 . . 114.37(14) ?
    N1 C8 C7 . . 125.69(17) ?
    N1 C8 C9 . . 120.06(17) ?
    C7 C8 C9 . . 114.23(17) ?
    N3 C9 C8 . . 126.57(19) ?
    N3 C9 H9 . . 116.7 ?
    C8 C9 H9 . . 116.7 ?
    N2 C10 C11 . . 112.73(15) ?
    N2 C10 H10A . . 109.0 ?
    C11 C10 H10A . . 109.0 ?
    N2 C10 H10B . . 109.0 ?
    C11 C10 H10B . . 109.0 ?
    H10A C10 H10B . . 107.8 ?
    N4 C11 C10 . . 121.30(19) ?
    N4 C11 S1 . . 114.96(16) ?
    C10 C11 S1 . . 123.74(14) ?
    N5 C12 O2 . . 126.0(2) ?
    N5 C12 S1 . . 116.59(17) ?
    O2 C12 S1 . . 117.4(2) ?
    C14A C13A O2 . . 102.4(7) ?
    C14A C13A H13A . . 111.3 ?
    O2 C13A H13A . . 111.3 ?
    C14A C13A H13B . . 111.3 ?
    O2 C13A H13B . . 111.3 ?
    H13A C13A H13B . . 109.2 ?
    O2 C13B C14B . . 104.2(7) ?
    O2 C13B H13C . . 110.9 ?
    C14B C13B H13C . . 110.9 ?
    O2 C13B H13D . . 110.9 ?
    C14B C13B H13D . . 110.9 ?
    H13C C13B H13D . . 108.9 ?
    C13B C14B H14D . . 109.5 ?
    C13B C14B H14E . . 109.5 ?
    H14D C14B H14E . . 109.5 ?
    C13B C14B H14F . . 109.5 ?
    H14D C14B H14F . . 109.5 ?
    H14E C14B H14F . . 109.5 ?
    C8 N1 C1 . . 120.60(15) ?
    C8 N1 C5 . . 119.35(15) ?
    C1 N1 C5 . . 111.72(16) ?
    N3 N2 C6 . . 125.32(15) ?
    N3 N2 C10 . . 115.33(15) ?
    C6 N2 C10 . . 119.26(16) ?
    C9 N3 N2 . . 116.97(16) ?
    C11 N4 N5 . . 113.00(19) ?
    C12 N5 N4 . . 110.34(17) ?
    C12 O2 C13B . . 127.2(5) ?
    C12 O2 C13A . . 105.7(4) ?
    C13B O2 C13A . . 29.3(3) ?
    C11 S1 C12 . . 85.12(11) ?
loop_
    _geom_torsion_atom_site_label_1
    _geom_torsion_atom_site_label_2
    _geom_torsion_atom_site_label_3
    _geom_torsion_atom_site_label_4
    _geom_torsion_site_symmetry_1
    _geom_torsion_site_symmetry_2
    _geom_torsion_site_symmetry_3
    _geom_torsion_site_symmetry_4
    _geom_torsion
    _geom_torsion_publ_flag
    N1 C1 C2 C3 . . . . -58.3(3) ?
    C1 C2 C3 C4 . . . . 54.5(3) ?
    C2 C3 C4 C5 . . . . -52.6(3) ?
    C3 C4 C5 N1 . . . . 53.7(3) ?
    O1 C6 C7 C8 . . . . -179.95(18) ?
    N2 C6 C7 C8 . . . . -1.1(3) ?
    O1 C6 C7 Cl1 . . . . -3.6(2) ?
    N2 C6 C7 Cl1 . . . . 175.26(12) ?
    C6 C7 C8 N1 . . . . -179.63(17) ?
    Cl1 C7 C8 N1 . . . . 4.3(3) ?
    C6 C7 C8 C9 . . . . 1.6(3) ?
    Cl1 C7 C8 C9 . . . . -174.41(14) ?
    N1 C8 C9 N3 . . . . -179.9(2) ?
    C7 C8 C9 N3 . . . . -1.0(3) ?
    N2 C10 C11 N4 . . . . 112.2(2) ?
    N2 C10 C11 S1 . . . . -68.2(2) ?
    C7 C8 N1 C1 . . . . 50.6(3) ?
    C9 C8 N1 C1 . . . . -130.8(2) ?
    C7 C8 N1 C5 . . . . -163.8(2) ?
    C9 C8 N1 C5 . . . . 14.9(3) ?
    C2 C1 N1 C8 . . . . -152.6(2) ?
    C2 C1 N1 C5 . . . . 59.4(2) ?
    C4 C5 N1 C8 . . . . 154.6(2) ?
    C4 C5 N1 C1 . . . . -56.8(3) ?
    O1 C6 N2 N3 . . . . 178.74(16) ?
    C7 C6 N2 N3 . . . . -0.2(3) ?
    O1 C6 N2 C10 . . . . -4.9(3) ?
    C7 C6 N2 C10 . . . . 176.21(15) ?
    C11 C10 N2 N3 . . . . -100.33(19) ?
    C11 C10 N2 C6 . . . . 82.9(2) ?
    C8 C9 N3 N2 . . . . -0.1(3) ?
    C6 N2 N3 C9 . . . . 0.8(3) ?
    C10 N2 N3 C9 . . . . -175.75(18) ?
    C10 C11 N4 N5 . . . . -179.86(16) ?
    S1 C11 N4 N5 . . . . 0.5(2) ?
    O2 C12 N5 N4 . . . . 180.0(2) ?
    S1 C12 N5 N4 . . . . 0.7(2) ?
    C11 N4 N5 C12 . . . . -0.8(3) ?
    N5 C12 O2 C13B . . . . 9.5(7) ?
    S1 C12 O2 C13B . . . . -171.2(5) ?
    N5 C12 O2 C13A . . . . -13.1(5) ?
    S1 C12 O2 C13A . . . . 166.2(4) ?
    C14B C13B O2 C12 . . . . -87.8(7) ?
    C14B C13B O2 C13A . . . . -38.9(11) ?
    C14A C13A O2 C12 . . . . -163.5(7) ?
    C14A C13A O2 C13B . . . . 55.1(11) ?
    N4 C11 S1 C12 . . . . -0.12(17) ?
    C10 C11 S1 C12 . . . . -179.72(17) ?
    N5 C12 S1 C11 . . . . -0.36(18) ?
    O2 C12 S1 C11 . . . . -179.71(19) ?
loop_
    _geom_hbond_atom_site_label_D
    _geom_hbond_atom_site_label_H
    _geom_hbond_atom_site_label_A
    _geom_hbond_site_symmetry_A
    _geom_hbond_distance_DH
    _geom_hbond_distance_HA
    _geom_hbond_distance_DA
    _geom_hbond_angle_DHA
    C14A H14A O1 2_755 0.96 2.45 3.366(11) 160
