# Supplementary material for: Crystal structure of 4-chloro-2-[(5-eth­oxy-1,3,4-thia­diazol-2-yl)meth­yl]-5-(piperidin-1-yl)pyridazin-3(2H)-one
Source: Acta Crystallogr Sect E Struct Rep Online. 2014 Sep 20;70(Pt 10):o1113. doi: 10.1107/S1600536814020662 (PMC4257213; doi:10.1107/S1600536814020662)
Supplement: Supplementary file 2 [file e-70-o1113-Isup2.hkl]

# 
# h,k,l, Fc-squared, Fo-squared, sigma(Fo-squared) and status flag 
# 
data_I
_shelx_title ' 140330b_0m in P-1' 
_shelx_refln_list_code          4 
_shelx_F_calc_maximum      110.65 
_exptl_crystal_F_000       372.00 
_reflns_d_resolution_high  0.8393 
 
loop_ 
 _symmetry_equiv_pos_as_xyz 
 'x, y, z' 
 '-x, -y, -z' 
 
_cell_length_a     5.2840 
_cell_length_b    11.0323 
_cell_length_c    14.9020 
_cell_angle_alpha 107.318 
_cell_angle_beta   91.590 
_cell_angle_gamma  99.528 
 
_shelx_F_squared_multiplier     1.000 
 
loop_ 
 _refln_index_h 
 _refln_index_k 
 _refln_index_l 
 _refln_F_squared_calc 
 _refln_F_squared_meas 
 _refln_F_squared_sigma 
 _refln_observed_status 
   1   0   0      285.39      240.22      3.47 o 
   2   0   0     1010.27      986.38     12.90 o 
   3   0   0       10.16        7.35      0.79 o 
   4   0   0      188.63      201.47      3.87 o 
   5   0   0        0.96        1.50      0.45 o 
  -5   1   0        3.08        3.58      0.59 o 
  -4   1   0       34.03       33.65      1.69 o 
  -3   1   0      340.13      368.27      6.15 o 
  -2   1   0       19.30       24.82      0.99 o 
  -1   1   0      385.75      463.16      6.15 o 
   0   1   0     1420.82     1267.29     16.08 o 
   1   1   0     5611.08     4709.51     34.51 o 
   2   1   0      130.15      135.20      1.90 o 
   3   1   0      605.61      639.38      6.60 o 
   4   1   0        0.50        1.09      0.35 o 
   5   1   0       16.35       14.80      1.05 o 
  -5   2   0      169.20      167.85      4.47 o 
  -4   2   0        1.98        3.08      0.69 o 
  -3   2   0       60.07       61.54      1.99 o 
  -2   2   0       20.12       17.37      0.79 o 
  -1   2   0    12242.95     9844.46     89.49 o 
   0   2   0     2070.97     1935.59     22.59 o 
   1   2   0      450.08      431.60      4.21 o 
   2   2   0      757.90      793.90      6.17 o 
   3   2   0       28.63       22.09      0.61 o 
   4   2   0      107.03       97.04      2.11 o 
   5   2   0        0.33       -0.15      0.35 o 
  -6   3   0        0.94        1.49      0.79 o 
  -5   3   0       67.81       68.89      2.68 o 
  -4   3   0       85.95       88.84      2.78 o 
  -3   3   0       47.27       48.94      1.79 o 
  -2   3   0        1.47        3.48      1.14 o 
  -1   3   0     2738.09     2733.81     34.15 o 
   0   3   0       12.50       13.10      0.34 o 
   1   3   0      181.07      203.92      1.88 o 
   2   3   0     1444.03     1470.23     10.93 o 
   3   3   0       28.34       30.04      1.02 o 
   4   3   0      348.71      316.27      4.39 o 
   5   3   0       47.21       46.16      2.28 o 
  -6   4   0        0.87        0.17      0.52 o 
  -5   4   0       12.24       11.41      0.98 o 
  -4   4   0       33.61       33.70      1.26 o 
  -3   4   0       33.71       31.94      1.09 o 
  -2   4   0       21.34       23.13      1.09 o 
  -1   4   0      116.45      116.24      2.38 o 
   0   4   0      761.62      741.81      6.91 o 
   1   4   0     3375.46     3297.28     64.52 o 
   2   4   0      479.53      531.00      5.65 o 
   3   4   0      390.09      388.42      6.25 o 
   4   4   0       13.83       14.39      1.02 o 
   5   4   0        0.06        0.30      0.60 o 
  -6   5   0       27.74       31.86      1.57 o 
  -5   5   0       18.36       17.60      1.19 o 
  -4   5   0      117.01      111.44      2.38 o 
  -3   5   0       33.09       35.73      1.59 o 
  -2   5   0     1142.76     1170.51     15.68 o 
  -1   5   0      830.41      857.24     11.61 o 
   0   5   0      818.06      808.33      7.68 o 
   1   5   0     1186.47     1213.63      9.24 o 
   2   5   0       98.70      102.41      4.17 o 
   3   5   0      478.26      459.69      5.54 o 
   4   5   0      124.44      140.66      2.81 o 
   5   5   0       16.31       15.58      1.69 o 
  -5   6   0        0.18        0.69      0.69 o 
  -4   6   0        8.29        7.74      0.99 o 
  -3   6   0        0.04       -0.40      0.30 o 
  -2   6   0        9.98       12.61      0.99 o 
  -1   6   0       15.42       16.18      0.99 o 
   0   6   0       18.87       17.38      0.73 o 
   1   6   0      749.69      832.59      8.28 o 
   2   6   0       50.41       46.56      1.54 o 
   3   6   0       77.61       74.51      1.89 o 
   4   6   0       18.79       20.85      1.12 o 
  -5   7   0       37.98       43.97      2.28 o 
  -4   7   0       21.82       23.43      1.59 o 
  -3   7   0      102.63       93.61      2.88 o 
  -2   7   0      148.26      160.61      3.67 o 
  -1   7   0      186.36      175.40      3.77 o 
   0   7   0      142.59      151.05      2.42 o 
   1   7   0      128.74      115.49      2.18 o 
   2   7   0       11.47        9.16      0.73 o 
   3   7   0        3.83        9.53      1.59 o 
   4   7   0        9.07       10.32      1.39 o 
  -5   8   0       10.04       13.60      1.59 o 
  -4   8   0        0.01       -0.40      0.50 o 
  -3   8   0       11.27        9.93      1.09 o 
  -2   8   0        0.02        0.00      0.50 o 
  -1   8   0       40.81       47.55      1.99 o 
   0   8   0      346.99      362.11      4.56 o 
   1   8   0        7.14        8.36      1.24 o 
   2   8   0      129.21      134.50      3.67 o 
   3   8   0       16.87       15.72      1.09 o 
   4   8   0       13.77       13.30      1.59 o 
  -5   9   0        3.94        2.18      0.89 o 
  -4   9   0       14.49       14.79      1.49 o 
  -3   9   0       28.30       28.98      1.89 o 
  -2   9   0        9.56       10.72      1.19 o 
  -1   9   0      515.28      512.30      8.74 o 
   0   9   0       63.97       70.04      1.75 o 
   1   9   0        0.27        0.35      0.35 o 
   2   9   0       24.88       29.77      1.30 o 
   3   9   0       12.22       13.28      1.14 o 
  -4  10   0        2.47        6.25      1.19 o 
  -3  10   0       47.70       49.53      2.38 o 
  -2  10   0        1.33        0.69      0.69 o 
  -1  10   0      137.63      141.45      3.97 o 
   0  10   0       46.57       42.68      2.08 o 
   1  10   0       65.52       65.82      2.58 o 
   2  10   0        9.72        6.11      1.14 o 
  -3  11   0        1.91        1.19      0.79 o 
  -2  11   0       57.04       48.94      2.48 o 
  -1  11   0       18.48       20.25      1.89 o 
   0  11   0        2.26        1.19      0.69 o 
   1  11   0        2.34        1.29      0.74 o 
  -2  12   0       13.68       16.97      1.79 o 
  -1  12   0       21.06       24.32      1.99 o 
   0  12   0       14.85       20.55      1.99 o 
  -1 -12   1        0.17        0.20      0.69 o 
   0 -12   1        0.01        1.49      0.79 o 
   1 -12   1        0.01       -0.10      0.69 o 
   2 -12   1        0.00        0.60      0.69 o 
   3 -12   1        2.94        2.58      0.99 o 
  -2 -11   1       49.37       45.01      4.17 o 
  -1 -11   1       91.31       86.13      2.25 o 
   0 -11   1       11.84       11.22      1.39 o 
   1 -11   1      234.73      236.45      5.56 o 
   2 -11   1        3.08        4.37      0.99 o 
   3 -11   1       12.72       13.40      1.59 o 
   4 -11   1        1.44       -0.89      0.60 o 
  -2 -10   1        0.00       -0.10      0.55 o 
  -1 -10   1        0.13        0.15      0.35 o 
   0 -10   1        3.62        4.00      0.59 o 
   1 -10   1       22.97       25.91      1.79 o 
   2 -10   1       57.22       57.57      2.48 o 
   3 -10   1        0.61        0.89      0.69 o 
   4 -10   1        0.22       -0.40      0.69 o 
  -3  -9   1       13.05        7.74      1.19 o 
  -2  -9   1       46.74       51.99      1.65 o 
  -1  -9   1        7.39        9.29      0.77 o 
   0  -9   1      555.81      564.10     10.97 o 
   1  -9   1        7.15        8.64      1.09 o 
   2  -9   1       98.75       99.56      3.08 o 
   3  -9   1       27.90       31.37      1.89 o 
   4  -9   1       21.70       19.75      1.59 o 
   5  -9   1        1.29        2.18      0.79 o 
  -4  -8   1        0.54        0.30      0.69 o 
  -3  -8   1       23.27       22.24      1.14 o 
  -2  -8   1        0.37       -0.15      0.45 o 
  -1  -8   1      129.34      130.73      2.63 o 
   0  -8   1        6.38        8.76      0.66 o 
   1  -8   1      170.24      182.55      4.07 o 
   2  -8   1        2.35        1.79      0.60 o 
   3  -8   1      165.02      162.59      4.07 o 
   4  -8   1        7.70        4.86      0.99 o 
   5  -8   1       22.62       22.23      1.69 o 
  -4  -7   1        0.04       -0.74      0.50 o 
  -3  -7   1        2.68        6.18      0.70 o 
  -2  -7   1       95.38       86.72      1.93 o 
  -1  -7   1      223.39      235.95      3.26 o 
   0  -7   1       27.10       28.18      1.89 o 
   1  -7   1       74.21       71.87      2.18 o 
   2  -7   1       94.76      104.92      2.78 o 
   3  -7   1        0.02       -0.50      0.40 o 
   4  -7   1        9.45        9.23      1.09 o 
   5  -7   1       16.25       14.19      1.59 o 
  -4  -6   1       71.49       69.09      2.88 o 
  -3  -6   1       34.14       31.04      1.23 o 
  -2  -6   1      232.59      233.68      3.30 o 
  -1  -6   1      445.13      462.41      4.14 o 
   0  -6   1      887.28      971.15      7.68 o 
   1  -6   1      287.84      289.45      4.96 o 
   2  -6   1      304.51      331.94      5.76 o 
   3  -6   1       38.47       37.52      1.69 o 
   4  -6   1      192.81      176.36      3.22 o 
   5  -6   1      106.56      109.58      6.20 o 
  -5  -5   1        0.11       -0.60      0.60 o 
  -4  -5   1       21.14       21.24      1.49 o 
  -3  -5   1        3.97        5.66      0.89 o 
  -2  -5   1        7.29        7.05      0.59 o 
  -1  -5   1        3.68        2.71      0.29 o 
   0  -5   1      264.35      306.47      3.38 o 
   1  -5   1       18.21       19.81      0.73 o 
   2  -5   1       79.03       83.48      2.28 o 
   3  -5   1       95.46       95.42      1.99 o 
   4  -5   1       23.64       19.87      1.09 o 
   5  -5   1       17.72       17.22      1.19 o 
   6  -5   1       22.44       22.64      1.36 o 
  -5  -4   1       28.38       24.82      1.79 o 
  -4  -4   1      248.43      265.44      5.46 o 
  -3  -4   1        0.17       -0.10      0.24 o 
  -2  -4   1      679.12      745.23      5.98 o 
  -1  -4   1     1355.61     1471.16     12.50 o 
   0  -4   1     2209.68     2115.86     15.32 o 
   1  -4   1       10.30       13.81      0.55 o 
   2  -4   1      233.75      211.64      2.91 o 
   3  -4   1      187.73      210.14      3.15 o 
   4  -4   1      276.54      283.50      5.76 o 
   5  -4   1        1.83        1.99      0.79 o 
   6  -4   1        6.81       10.82      1.07 o 
  -5  -3   1        7.77       11.12      1.39 o 
  -4  -3   1       36.94       43.95      1.40 o 
  -3  -3   1      105.62      103.93      1.96 o 
  -2  -3   1      150.89      196.58      2.86 o 
  -1  -3   1       59.87       54.18      1.04 o 
   0  -3   1      153.10      126.92      1.30 o 
   1  -3   1     1835.16     1850.16     13.90 o 
   2  -3   1       34.82       33.75      1.29 o 
   3  -3   1      386.50      343.55      6.06 o 
   4  -3   1      227.90      244.19      5.16 o 
   5  -3   1      103.30      104.92      3.47 o 
   6  -3   1       15.63       12.80      1.59 o 
  -5  -2   1       35.98       35.93      1.99 o 
  -4  -2   1       12.44       15.86      0.90 o 
  -3  -2   1      346.85      355.30      3.40 o 
  -2  -2   1      797.56      922.81      7.09 o 
  -1  -2   1      277.23      256.12      2.16 o 
   0  -2   1     2148.08     1958.77     15.56 o 
   1  -2   1      423.58      431.92      4.38 o 
   2  -2   1        0.14        0.20      0.20 o 
   3  -2   1       51.49       58.37      1.99 o 
   4  -2   1        2.26        3.67      0.79 o 
   5  -2   1       13.96       16.08      1.59 o 
   6  -2   1        5.82        6.06      1.29 o 
  -6  -1   1       52.47       51.32      2.58 o 
  -5  -1   1        0.30        0.60      0.60 o 
  -4  -1   1      106.91      105.96      2.14 o 
  -3  -1   1        0.00        0.42      0.24 o 
  -2  -1   1     2706.50     2620.05     29.28 o 
  -1  -1   1      843.26      851.26      8.98 o 
   0  -1   1     2402.16     2253.18     30.97 o 
   1  -1   1      355.22      323.03      3.37 o 
   2  -1   1      702.68      666.75      9.33 o 
   3  -1   1      386.42      374.62      6.35 o 
   4  -1   1      199.17      207.23      3.11 o 
   5  -1   1        8.81        7.95      0.77 o 
   6  -1   1       43.55       49.53      2.58 o 
  -5   0   1        0.25        0.44      0.38 o 
  -4   0   1        8.43       12.01      1.09 o 
  -3   0   1        4.88        2.98      0.50 o 
  -2   0   1     1216.00     1259.95     15.98 o 
  -1   0   1     5751.21     4486.30     56.28 o 
   1   0   1        1.57        1.59      0.14 o 
   2   0   1       71.17       58.30      1.09 o 
   3   0   1        0.77        1.04      0.55 o 
   4   0   1       12.58       11.89      0.80 o 
   5   0   1       12.68       12.02      0.95 o 
  -5   1   1      183.33      181.06      4.47 o 
  -4   1   1       84.08       80.60      2.58 o 
  -3   1   1     1851.82     1951.12     24.92 o 
  -2   1   1      554.23      549.22      7.64 o 
  -1   1   1      249.03      230.63      2.41 o 
   0   1   1     1124.01     1048.12     13.30 o 
   1   1   1      105.29       96.35      1.30 o 
   2   1   1      358.72      386.49      4.10 o 
   3   1   1      126.13      132.94      3.57 o 
   4   1   1       62.13       58.28      1.54 o 
   5   1   1       85.93       93.45      2.20 o 
  -5   2   1        0.14        0.40      0.50 o 
  -4   2   1        3.82        4.57      0.69 o 
  -3   2   1       81.24       81.30      2.18 o 
  -2   2   1        5.00       27.79      0.99 o 
  -1   2   1     8753.03     7291.78     90.83 o 
   0   2   1      664.40      683.71      6.14 o 
   1   2   1      325.44      332.35      5.71 o 
   2   2   1      304.57      295.18      2.64 o 
   3   2   1       52.30       62.86      1.44 o 
   4   2   1      246.70      242.12      3.61 o 
   5   2   1       11.79       11.69      0.98 o 
  -5   3   1       58.62       56.79      1.75 o 
  -4   3   1      361.11      382.56      4.97 o 
  -3   3   1      406.10      367.15      4.45 o 
  -2   3   1      199.47      230.89      3.97 o 
  -1   3   1     1293.46     1216.77     15.39 o 
   0   3   1       39.10       43.28      0.84 o 
   1   3   1     1639.03     1642.72     14.42 o 
   2   3   1       86.29       97.08      1.68 o 
   3   3   1      184.19      193.61      4.22 o 
   4   3   1        7.45        8.79      0.77 o 
   5   3   1        0.01        0.22      0.38 o 
  -6   4   1       44.21       44.91      1.78 o 
  -5   4   1       26.54       28.66      1.29 o 
  -4   4   1       45.42       46.59      2.78 o 
  -3   4   1      307.09      295.43      3.88 o 
  -2   4   1      766.29      787.85     10.92 o 
  -1   4   1     4303.43     4131.54     53.40 o 
   0   4   1      319.08      341.41      3.65 o 
   1   4   1        3.99        1.54      0.28 o 
   2   4   1       41.19       48.95      1.23 o 
   3   4   1      255.80      263.70      5.51 o 
   4   4   1      183.36      185.78      5.51 o 
   5   4   1        0.04       -0.10      0.50 o 
  -6   5   1        1.27        1.30      0.62 o 
  -5   5   1       29.24       24.83      1.23 o 
  -4   5   1       12.13       10.32      1.09 o 
  -3   5   1        1.26        0.40      0.40 o 
  -2   5   1     1919.84     1947.84     24.82 o 
  -1   5   1      717.29      742.39     10.32 o 
   0   5   1       12.97       11.12      0.56 o 
   1   5   1       37.21       46.79      1.39 o 
   2   5   1       36.06       30.83      1.05 o 
   3   5   1       18.79       18.74      0.95 o 
   4   5   1        6.92        5.77      0.70 o 
   5   5   1       19.28       18.86      1.79 o 
  -5   6   1       33.36       34.64      1.99 o 
  -4   6   1       13.00       11.12      1.19 o 
  -3   6   1       10.37       11.22      1.09 o 
  -2   6   1      827.24      851.98     12.11 o 
  -1   6   1      428.01      403.11      6.55 o 
   0   6   1      824.22      850.60      8.35 o 
   1   6   1      620.27      600.59     12.21 o 
   2   6   1       38.92       38.69      1.26 o 
   3   6   1      488.12      443.90      5.61 o 
   4   6   1        3.29        4.28      2.08 o 
  -5   7   1        3.35        4.96      1.09 o 
  -4   7   1        7.01       10.03      1.19 o 
  -3   7   1      258.02      247.46      5.06 o 
  -2   7   1       56.41       57.87      2.08 o 
  -1   7   1       45.94       50.72      1.99 o 
   0   7   1        4.15        2.94      0.42 o 
   1   7   1       14.14       14.42      1.04 o 
   2   7   1       20.75       17.35      0.95 o 
   3   7   1        0.03       -0.42      0.28 o 
   4   7   1       27.02       21.04      1.26 o 
  -5   8   1        1.89        0.79      0.79 o 
  -4   8   1       74.93       73.36      2.78 o 
  -3   8   1       48.06       48.74      2.18 o 
  -2   8   1       56.68       55.29      2.18 o 
  -1   8   1       31.33       27.89      1.59 o 
   0   8   1      535.58      551.41      9.03 o 
   1   8   1       18.24       17.99      0.95 o 
   2   8   1      353.62      324.25      5.41 o 
   3   8   1        8.84        8.42      1.29 o 
  -5   9   1       20.56       21.64      1.79 o 
  -4   9   1        0.81        1.19      0.79 o 
  -3   9   1      444.21      436.66      8.14 o 
  -2   9   1        0.16        0.69      0.60 o 
  -1   9   1        0.06        0.30      0.50 o 
   0   9   1        6.54       10.03      1.19 o 
   1   9   1       16.33       16.20      1.05 o 
   2   9   1        6.89        5.90      0.73 o 
   3   9   1       56.76       50.41      1.79 o 
  -4  10   1       38.82       38.81      2.28 o 
  -3  10   1        0.43        2.18      0.79 o 
  -2  10   1       11.41        8.83      1.19 o 
  -1  10   1       43.32       45.26      2.28 o 
   0  10   1        1.38        1.39      0.69 o 
   1  10   1       55.74       51.08      1.68 o 
   2  10   1       17.57       20.61      1.24 o 
  -3  11   1        0.06       -0.50      0.69 o 
  -2  11   1        0.20        0.69      0.69 o 
  -1  11   1       44.00       47.45      2.48 o 
   0  11   1       25.58       27.99      1.89 o 
   1  11   1       15.97       16.94      1.23 o 
  -2  12   1        1.57        3.37      0.99 o 
  -1  12   1       11.85       15.29      1.69 o 
   0  12   1        0.23       -0.60      0.60 o 
  -1 -12   2       83.00       94.54      2.42 o 
   0 -12   2        0.06        0.00      0.69 o 
   1 -12   2       30.52       38.22      2.28 o 
   2 -12   2        0.29       -0.30      0.69 o 
   3 -12   2       14.27       14.79      1.69 o 
  -2 -11   2        0.13       -0.10      0.60 o 
  -1 -11   2        7.70        8.34      0.84 o 
   0 -11   2        1.97        3.18      0.56 o 
   1 -11   2       11.98        9.33      1.29 o 
   2 -11   2        1.09        2.88      0.89 o 
   3 -11   2       21.19       17.97      1.69 o 
   4 -11   2        5.95        4.57      1.09 o 
  -3 -10   2        1.72        1.89      0.89 o 
  -2 -10   2       68.33       69.42      1.93 o 
  -1 -10   2       39.43       36.66      1.54 o 
   0 -10   2       67.25       65.80      1.75 o 
   1 -10   2      132.84      147.41      3.97 o 
   2 -10   2      111.43      111.47      3.37 o 
   3 -10   2        3.36        3.67      0.89 o 
   4 -10   2       49.58       45.46      2.38 o 
  -3  -9   2      106.67       99.06      3.47 o 
  -2  -9   2        3.50        2.52      0.52 o 
  -1  -9   2        7.68        7.93      0.73 o 
   0  -9   2       66.63       71.29      1.72 o 
   1  -9   2       15.87       12.31      1.19 o 
   2  -9   2       30.82       31.47      1.79 o 
   3  -9   2       57.00       52.41      2.28 o 
   4  -9   2        1.70       -0.20      0.60 o 
   5  -9   2       34.49       34.35      2.18 o 
  -4  -8   2       41.71       38.32      2.28 o 
  -3  -8   2       78.53       74.05      2.88 o 
  -2  -8   2       87.62       83.26      1.93 o 
  -1  -8   2       96.71       91.07      3.67 o 
   0  -8   2      402.64      408.58      4.02 o 
   1  -8   2      257.82      261.46      5.06 o 
   2  -8   2      104.84       99.26      2.88 o 
   3  -8   2        2.50        2.38      0.69 o 
   4  -8   2        1.17        1.09      0.60 o 
   5  -8   2        3.76        1.69      0.69 o 
  -4  -7   2      151.70      138.47      4.27 o 
  -3  -7   2       15.85       15.39      1.49 o 
  -2  -7   2      273.60      255.08      3.67 o 
  -1  -7   2      151.85      143.53      2.24 o 
   0  -7   2      414.03      417.82      3.93 o 
   1  -7   2      261.62      271.71      3.70 o 
   2  -7   2      528.13      508.33      8.14 o 
   3  -7   2      165.13      156.04      3.87 o 
   4  -7   2      147.44      147.51      3.97 o 
   5  -7   2       11.20        9.14      1.29 o 
  -5  -6   2        2.37        2.78      0.99 o 
  -4  -6   2      106.58       95.49      3.37 o 
  -3  -6   2      110.54      106.23      2.48 o 
  -2  -6   2       40.65       46.35      1.26 o 
  -1  -6   2      247.81      282.26      2.82 o 
   0  -6   2      252.16      270.18      2.71 o 
   1  -6   2       33.63       33.53      1.00 o 
   2  -6   2        2.91        2.28      0.50 o 
   3  -6   2       11.97        9.45      0.76 o 
   4  -6   2        0.01       -0.47      0.31 o 
   5  -6   2        4.76        4.00      0.73 o 
  -5  -5   2       14.97       14.89      1.69 o 
  -4  -5   2        0.61        0.00      0.50 o 
  -3  -5   2      182.20      179.73      3.87 o 
  -2  -5   2      451.04      428.31      7.64 o 
  -1  -5   2      468.50      487.11      5.42 o 
   0  -5   2     1712.88     1710.10     12.57 o 
   1  -5   2        0.64        0.60      0.55 o 
   2  -5   2      700.27      676.37      7.21 o 
   3  -5   2      126.02      120.13      2.68 o 
   4  -5   2      126.11      114.79      2.49 o 
   5  -5   2        3.80        4.55      0.70 o 
   6  -5   2       43.80       41.03      1.78 o 
  -5  -4   2       50.14       49.43      2.48 o 
  -4  -4   2       18.85       14.19      1.39 o 
  -3  -4   2        1.43        0.88      0.31 o 
  -2  -4   2      178.61      222.52      2.26 o 
  -1  -4   2       74.20       72.16      1.01 o 
   0  -4   2      196.35      212.08      2.02 o 
   1  -4   2      141.44      134.89      1.95 o 
   2  -4   2       18.44       13.03      0.63 o 
   3  -4   2      382.62      373.73      6.55 o 
   4  -4   2        1.73        1.69      0.60 o 
   5  -4   2       43.21       36.83      2.18 o 
   6  -4   2       85.02       84.18      3.47 o 
  -5  -3   2       47.26       51.12      2.48 o 
  -4  -3   2        0.09        0.20      0.50 o 
  -3  -3   2      327.30      295.41      2.97 o 
  -2  -3   2       25.28       27.65      0.59 o 
  -1  -3   2       57.19       60.36      0.84 o 
   0  -3   2       38.89       46.52      0.80 o 
   1  -3   2     3880.37     3657.51     28.73 o 
   2  -3   2      263.84      268.71      4.67 o 
   3  -3   2      547.77      522.42      8.34 o 
   4  -3   2        0.01       -0.60      0.40 o 
   5  -3   2      178.28      177.09      4.76 o 
   6  -3   2       19.29       25.91      2.08 o 
  -5  -2   2        0.36        2.28      0.79 o 
  -4  -2   2      150.30      150.29      2.63 o 
  -3  -2   2        0.63        0.69      0.42 o 
  -2  -2   2     1829.84     1832.05     13.39 o 
  -1  -2   2      272.41      260.99      2.21 o 
   0  -2   2     1391.74     1375.35     12.25 o 
   1  -2   2     3013.45     3005.30     53.35 o 
   2  -2   2     2151.78     2141.21     26.90 o 
   3  -2   2       87.19       93.70      2.68 o 
   4  -2   2      430.05      427.77      5.09 o 
   5  -2   2       22.68       25.01      1.69 o 
   6  -2   2        1.12        0.99      0.79 o 
  -6  -1   2       19.18       19.95      1.89 o 
  -5  -1   2       16.89       15.39      1.49 o 
  -4  -1   2       83.96       85.19      1.79 o 
  -3  -1   2      611.75      666.91      7.94 o 
  -2  -1   2      367.53      402.48      4.20 o 
  -1  -1   2       42.95       40.90      1.09 o 
   0  -1   2      484.68      507.43      6.95 o 
   1  -1   2     3446.71     3252.38    146.51 o 
   2  -1   2     1390.22     1288.45     11.46 o 
   3  -1   2       66.62       83.07      1.60 o 
   4  -1   2       11.02       12.73      0.83 o 
   5  -1   2       17.93       14.00      1.49 o 
   6  -1   2       16.31       13.00      1.69 o 
  -4   0   2       15.32       13.48      0.73 o 
  -3   0   2     1783.15     1796.47     22.83 o 
  -2   0   2       74.33       79.61      1.69 o 
  -1   0   2      726.50      703.64      5.33 o 
   0   0   2      418.46      445.80      4.17 o 
   1   0   2       46.43       29.43      0.53 o 
   2   0   2      159.51      161.80      2.09 o 
   3   0   2      922.56      888.62      8.65 o 
   4   0   2      326.76      325.47      4.25 o 
   5   0   2        4.53        4.47      0.89 o 
   6   0   2       16.55       13.20      1.69 o 
  -6   1   2        7.38        6.85      1.19 o 
  -5   1   2       10.66       11.32      1.39 o 
  -4   1   2      209.51      243.20      4.86 o 
  -3   1   2      136.94      123.29      2.78 o 
  -2   1   2       11.23       11.87      0.49 o 
  -1   1   2     1688.36     1450.53     17.87 o 
   0   1   2      241.57      278.71      2.80 o 
   1   1   2     1943.73     1886.95     16.17 o 
   2   1   2       21.74       22.69      0.69 o 
   3   1   2       57.62       66.93      1.47 o 
   4   1   2       32.72       33.44      1.21 o 
   5   1   2       11.08        9.14      0.88 o 
  -3   2   2       94.97      121.12      1.99 o 
  -2   2   2       23.01       22.63      0.89 o 
  -1   2   2     6747.90     5796.18     73.55 o 
   0   2   2       90.94       97.58      1.89 o 
   1   2   2      857.17      816.32      7.54 o 
   2   2   2      225.89      207.10      2.70 o 
   3   2   2      561.28      554.33      6.03 o 
   4   2   2      203.32      208.44      3.32 o 
   5   2   2      134.64      141.25      6.01 o 
  -5   3   2        0.27       -0.05      0.38 o 
  -4   3   2      250.37      291.09      6.50 o 
  -3   3   2      453.53      451.39      6.95 o 
  -2   3   2      225.57      220.36      3.77 o 
  -1   3   2     1423.29     1536.50     19.26 o 
   0   3   2        0.05        0.20      0.20 o 
   1   3   2      729.58      775.13      7.37 o 
   2   3   2      294.82      277.40      3.44 o 
   3   3   2        0.19        1.27      0.38 o 
   4   3   2       38.88       36.00      3.28 o 
   5   3   2       12.59       11.70      0.98 o 
  -5   4   2        3.57        4.28      0.66 o 
  -4   4   2      174.89      186.71      4.17 o 
  -3   4   2       44.00       47.65      1.79 o 
  -2   4   2     1363.79     1366.46     17.67 o 
   1   4   2      234.33      305.38      3.58 o 
   2   4   2      199.35      170.24      3.77 o 
   3   4   2       29.27       30.23      1.12 o 
   4   4   2       67.61       70.91      1.96 o 
   5   4   2        0.51        0.55      0.49 o 
  -5   5   2       40.82       47.15      2.18 o 
  -4   5   2      139.55      143.83      3.67 o 
  -3   5   2       29.47       28.98      1.49 o 
  -2   5   2        5.86        8.04      0.79 o 
  -1   5   2       72.46       77.72      2.18 o 
   0   5   2      173.01      176.09      3.57 o 
   1   5   2      920.05      908.99      8.91 o 
   2   5   2       28.28       39.37      1.23 o 
   3   5   2      453.84      436.77      5.47 o 
   4   5   2        5.13        5.35      0.99 o 
   5   5   2       93.76       98.27      3.47 o 
  -5   6   2       70.83       70.77      2.78 o 
  -4   6   2       18.43       22.04      1.49 o 
  -3   6   2       55.11       59.36      2.08 o 
  -2   6   2      341.83      359.63      6.25 o 
  -1   6   2       41.13       43.18      1.69 o 
   0   6   2      175.53      180.46      3.87 o 
   1   6   2        8.84       10.08      1.24 o 
   2   6   2        0.36        0.62      0.69 o 
   3   6   2       11.15        8.13      0.77 o 
   4   6   2        0.89        0.50      0.42 o 
  -5   7   2        2.01        1.69      0.79 o 
  -4   7   2       91.62       90.63      2.98 o 
  -3   7   2      237.34      241.21      5.06 o 
  -2   7   2      330.77      340.87      6.25 o 
  -1   7   2       10.82        9.43      0.99 o 
   0   7   2      660.32      677.77     10.42 o 
   1   7   2       65.85       58.15      1.51 o 
   2   7   2      187.71      198.55      3.26 o 
   3   7   2       35.42       34.52      1.37 o 
   4   7   2       98.35      108.73      2.66 o 
  -5   8   2        0.23        0.20      0.60 o 
  -4   8   2       19.24       13.40      1.39 o 
  -3   8   2      140.28      141.05      3.87 o 
  -2   8   2       29.93       31.37      1.79 o 
  -1   8   2       23.97       25.31      1.59 o 
   0   8   2       14.32       14.59      1.39 o 
   1   8   2       32.76       33.80      1.26 o 
   2   8   2       45.81       40.66      1.47 o 
   3   8   2        8.98        7.09      0.80 o 
  -4   9   2      122.85      102.24      3.47 o 
  -3   9   2       79.97       83.38      3.08 o 
  -2   9   2        5.85        5.76      0.99 o 
  -1   9   2       81.78       82.19      2.88 o 
   0   9   2       42.77       46.06      2.18 o 
   1   9   2        7.53        9.24      2.13 o 
   2   9   2       53.61       53.65      1.75 o 
   3   9   2        9.78        9.83      1.02 o 
  -4  10   2        0.32        0.60      0.79 o 
  -3  10   2        3.91        2.38      0.89 o 
  -2  10   2        8.17        7.64      1.19 o 
  -1  10   2       28.50       23.53      1.79 o 
   0  10   2       64.79       66.31      2.68 o 
   1  10   2       54.65       57.51      1.82 o 
   2  10   2       42.83       42.50      1.65 o 
  -3  11   2        0.01        0.30      0.69 o 
  -2  11   2        4.67        6.25      1.19 o 
  -1  11   2        4.74        7.25      1.29 o 
   0  11   2        0.44        1.99      0.89 o 
   1  11   2       10.14       11.91      1.49 o 
  -1  12   2       22.13       21.54      2.08 o 
   1 -13   3       37.98       37.03      2.28 o 
  -1 -12   3       24.67       25.89      1.30 o 
   0 -12   3        1.50        1.71      0.60 o 
   1 -12   3       16.09       16.78      1.69 o 
   2 -12   3        9.13       10.52      1.39 o 
   3 -12   3       13.57       12.71      1.59 o 
  -2 -11   3       39.47       39.51      2.18 o 
  -1 -11   3       46.93       43.14      1.64 o 
   0 -11   3       66.41       74.47      1.96 o 
   1 -11   3       27.18       25.91      1.79 o 
   2 -11   3       74.98       77.43      2.98 o 
   3 -11   3        6.08        8.14      1.29 o 
   4 -11   3       61.62       69.19      2.98 o 
  -3 -10   3        2.91        1.49      0.79 o 
  -2 -10   3        8.18        8.93      1.19 o 
  -1 -10   3       11.24        9.79      0.84 o 
   0 -10   3        1.64        1.82      0.45 o 
   1 -10   3       28.51       24.32      1.59 o 
   2 -10   3        7.29        6.95      1.09 o 
   3 -10   3       16.88       14.79      1.39 o 
   4 -10   3        2.39        2.08      0.89 o 
  -3  -9   3       69.64       66.70      2.88 o 
  -2  -9   3      103.45       95.67      2.13 o 
  -1  -9   3       76.07       73.86      1.79 o 
   0  -9   3        0.84        0.13      0.29 o 
   1  -9   3       51.82       47.36      1.47 o 
   2  -9   3      152.82      151.97      3.87 o 
   3  -9   3       17.85       17.07      1.39 o 
   4  -9   3       38.10       36.63      2.08 o 
   5  -9   3        3.81        4.37      1.09 o 
  -4  -8   3        0.36        1.69      0.79 o 
  -3  -8   3        7.04       11.32      1.39 o 
  -2  -8   3       20.82       20.07      0.98 o 
  -1  -8   3        2.11        2.24      0.42 o 
   0  -8   3       28.36       30.59      0.88 o 
   1  -8   3        0.04       -0.10      0.28 o 
   2  -8   3      168.07      173.41      3.97 o 
   3  -8   3       51.29       45.36      2.08 o 
   4  -8   3        9.52       10.52      1.29 o 
   5  -8   3        1.71        1.19      0.69 o 
  -4  -7   3       98.39       93.41      3.47 o 
  -3  -7   3      308.77      304.74      6.35 o 
  -2  -7   3        1.71        1.87      0.38 o 
  -1  -7   3      127.48      131.18      1.77 o 
   0  -7   3       13.13       12.42      0.55 o 
   1  -7   3      465.82      495.73      5.72 o 
   2  -7   3       10.68        9.19      0.76 o 
   3  -7   3       58.38       62.83      2.28 o 
   4  -7   3      106.77      108.93      2.52 o 
   5  -7   3       77.33       80.18      2.34 o 
  -5  -6   3        0.01       -0.79      0.69 o 
  -4  -6   3       68.54       76.73      2.98 o 
  -3  -6   3      160.20      179.37      4.37 o 
  -2  -6   3      857.77      841.51      8.45 o 
  -1  -6   3        2.48        3.34      1.00 o 
   0  -6   3      794.38      806.31      6.47 o 
   1  -6   3      226.25      250.02      3.35 o 
   2  -6   3      259.62      244.84      5.61 o 
   3  -6   3        9.55        7.92      0.79 o 
   4  -6   3        1.83        1.51      0.45 o 
   5  -6   3       18.27       18.53      1.33 o 
  -5  -5   3       30.49       31.66      2.18 o 
  -4  -5   3       57.19       50.53      2.38 o 
  -3  -5   3       35.37       33.37      1.14 o 
  -2  -5   3        1.96        2.07      0.28 o 
  -1  -5   3       70.93       75.22      1.15 o 
   0  -5   3        1.80        4.28      0.61 o 
   1  -5   3      183.21      189.84      2.61 o 
   2  -5   3       10.65        9.16      0.53 o 
   3  -5   3       79.10       79.22      1.85 o 
   4  -5   3        0.66        0.10      0.50 o 
   5  -5   3        7.63        8.74      1.29 o 
   6  -5   3       11.05       18.17      1.99 o 
  -5  -4   3      187.63      169.74      4.76 o 
  -4  -4   3        7.81       10.72      1.29 o 
  -3  -4   3      664.50      637.29      9.88 o 
  -2  -4   3       11.01       13.31      0.47 o 
  -1  -4   3      745.50      735.93      5.76 o 
   0  -4   3        2.12        3.99      0.47 o 
   1  -4   3      126.19       93.75      1.29 o 
   2  -4   3      147.64      147.25      2.34 o 
   3  -4   3      123.61      117.83      3.18 o 
   4  -4   3      214.57      204.88      4.86 o 
   5  -4   3      149.01      154.95      4.57 o 
   6  -4   3        4.85        7.64      1.39 o 
  -5  -3   3       14.76       12.71      1.49 o 
  -4  -3   3        2.89        2.38      0.69 o 
  -3  -3   3        3.19        3.19      0.30 o 
  -2  -3   3       34.32       38.57      0.73 o 
  -1  -3   3       35.32       30.92      0.85 o 
   0  -3   3        2.64        3.45      0.24 o 
   1  -3   3      580.82      605.86      6.13 o 
   2  -3   3       83.81       95.10      1.79 o 
   3  -3   3        7.68       12.11      1.19 o 
   4  -3   3        0.66        2.08      0.69 o 
   5  -3   3       50.78       40.00      2.28 o 
   6  -3   3        0.01        0.69      0.79 o 
  -5  -2   3       39.39       45.46      2.28 o 
  -4  -2   3      141.26      144.13      3.87 o 
  -3  -2   3      272.88      285.40      3.46 o 
  -2  -2   3     1249.17     1339.69     12.32 o 
  -1  -2   3     1579.98     1612.43     21.44 o 
   0  -2   3     8090.46     7251.89    126.51 o 
   1  -2   3     6418.58     5747.23    155.25 o 
   2  -2   3      272.81      281.34      2.60 o 
   3  -2   3     1178.97     1150.29     10.72 o 
   4  -2   3       98.94       89.54      2.98 o 
   5  -2   3       23.57       27.10      1.89 o 
   6  -2   3        0.32        0.69      0.69 o 
  -6  -1   3        5.64        5.36      1.09 o 
  -5  -1   3        4.29        3.57      0.89 o 
  -4  -1   3       27.70       26.48      1.02 o 
  -3  -1   3      196.96      217.05      2.85 o 
  -2  -1   3       18.74       24.40      0.64 o 
  -1  -1   3     4400.28     3895.19     54.99 o 
   0  -1   3        1.23        2.50      0.30 o 
   1  -1   3     6369.10     5666.79    125.53 o 
   2  -1   3     1804.08     1731.03     12.87 o 
   3  -1   3      311.55      314.50      3.74 o 
   4  -1   3      524.98      500.21      5.71 o 
   5  -1   3       38.06       38.51      2.18 o 
   6  -1   3       18.94       18.07      1.99 o 
  -6   0   3        0.24        1.49      0.79 o 
  -5   0   3       89.18       84.18      3.08 o 
  -4   0   3      125.37      113.21      2.63 o 
  -3   0   3      533.40      565.69      6.11 o 
  -2   0   3      118.35      122.57      1.72 o 
  -1   0   3     2116.29     1912.17     17.62 o 
   0   0   3      618.30      595.64      5.56 o 
   1   0   3      240.99      246.36      2.12 o 
   2   0   3        0.38        0.76      0.15 o 
   3   0   3        5.07        5.35      0.48 o 
   4   0   3        0.41        1.56      0.45 o 
   5   0   3       95.32      104.52      3.67 o 
   6   0   3        3.21        2.78      0.99 o 
  -5   1   3       10.77       14.00      1.59 o 
  -4   1   3       66.92       58.47      1.99 o 
  -3   1   3      113.77      107.26      1.75 o 
  -2   1   3     1985.32     1885.80     23.23 o 
  -1   1   3      425.17      494.82      4.88 o 
   0   1   3     2132.81     1937.42     18.87 o 
   1   1   3     1729.54     1645.05     23.80 o 
   2   1   3      334.77      294.92      3.42 o 
   3   1   3      279.94      263.66      3.42 o 
   4   1   3      270.14      274.57      3.87 o 
   5   1   3      245.60      237.44      5.96 o 
  -4   2   3        1.22        0.65      0.35 o 
  -3   2   3      307.93      302.81      3.71 o 
  -2   2   3        0.03        0.40      0.30 o 
  -1   2   3      154.46      110.18      2.08 o 
   0   2   3       27.00       28.66      1.19 o 
   1   2   3        3.16        3.51      0.40 o 
   2   2   3        2.38        1.44      0.30 o 
   3   2   3      307.84      287.11      4.52 o 
   4   2   3      283.24      301.90      4.23 o 
   5   2   3        5.54        6.75      1.19 o 
  -6   3   3       40.90       40.30      2.58 o 
  -5   3   3       54.28       59.28      1.72 o 
  -4   3   3      395.07      388.06      4.90 o 
  -3   3   3       79.23       93.61      2.38 o 
  -2   3   3        0.31        1.49      0.40 o 
  -1   3   3      987.50     1030.25     13.40 o 
   0   3   3     4717.18     4215.42     55.98 o 
   1   3   3      211.07      224.17      3.57 o 
   2   3   3      335.10      344.20      4.06 o 
   3   3   3       63.15       66.14      1.64 o 
   4   3   3      346.63      339.00     10.47 o 
   5   3   3       54.85       59.79      1.88 o 
  -5   4   3        1.15        0.30      0.60 o 
  -4   4   3       85.76       82.49      2.58 o 
  -3   4   3      239.33      239.62      4.47 o 
  -2   4   3      838.63      878.38     12.01 o 
  -1   4   3      166.31      150.68      3.08 o 
   0   4   3      354.89      398.15      6.25 o 
   1   4   3     1534.84     1549.10     14.07 o 
   2   4   3       23.98       24.31      0.95 o 
   3   4   3      152.99      146.28      2.63 o 
   4   4   3        1.37        1.31      0.45 o 
   5   4   3       87.65       94.07      2.47 o 
  -5   5   3      149.11      150.09      3.97 o 
  -4   5   3       24.70       25.51      1.49 o 
  -3   5   3       22.94       30.67      1.49 o 
  -2   5   3       66.42       73.85      2.18 o 
  -1   5   3      425.27      437.75      6.95 o 
   0   5   3      176.85      199.02      3.97 o 
   1   5   3        0.87        2.78      0.38 o 
   2   5   3        3.78        2.69      0.42 o 
   3   5   3        6.94        5.71      0.99 o 
   4   5   3        3.89        5.20      1.09 o 
  -5   6   3        4.71        5.76      1.09 o 
  -4   6   3       87.32       76.93      2.58 o 
  -3   6   3       46.31       41.10      1.79 o 
  -2   6   3      984.12     1010.40     14.19 o 
  -1   6   3        0.31        0.20      0.40 o 
   0   6   3      697.07      692.56     10.42 o 
   1   6   3        0.05        0.18      0.24 o 
   2   6   3      248.89      258.86      3.79 o 
   3   6   3       10.50        9.13      0.84 o 
   4   6   3        9.06        7.92      0.83 o 
  -5   7   3        0.00        0.40      0.69 o 
  -4   7   3       45.08       44.57      2.18 o 
  -3   7   3      247.26      250.24      5.26 o 
  -2   7   3      157.52      168.25      4.07 o 
  -1   7   3       25.66       25.21      1.49 o 
   0   7   3        3.49        2.98      0.69 o 
   1   7   3        5.83        5.63      0.63 o 
   2   7   3        0.11       -0.08      0.31 o 
   3   7   3        6.98        7.13      1.94 o 
   4   7   3       15.68       15.02      1.19 o 
  -5   8   3        5.87        3.97      1.09 o 
  -4   8   3       16.73       16.58      1.59 o 
  -3   8   3      237.81      222.25      5.06 o 
  -2   8   3      167.80      168.95      4.27 o 
  -1   8   3       27.69       27.79      1.69 o 
   0   8   3      225.94      206.96      4.76 o 
   1   8   3        9.14       11.95      0.88 o 
   2   8   3        8.20        9.44      0.84 o 
   3   8   3        9.58        7.75      0.88 o 
  -4   9   3       53.67       50.33      2.58 o 
  -3   9   3       17.89       15.88      1.59 o 
  -2   9   3        0.77       -0.60      0.60 o 
  -1   9   3       22.70       20.85      1.59 o 
   0   9   3       96.03       90.93      3.08 o 
   1   9   3       52.91       49.83      2.38 o 
   2   9   3        8.90       11.54      1.00 o 
  -4  10   3        2.02        2.98      0.99 o 
  -3  10   3        6.19        5.46      1.09 o 
  -2  10   3        3.69        5.46      0.99 o 
  -1  10   3      191.23      184.13      4.86 o 
   0  10   3        0.36        1.79      0.79 o 
   1  10   3       34.29       39.01      2.28 o 
   2  10   3        0.09        0.02      0.45 o 
  -3  11   3        3.97        3.67      1.09 o 
  -2  11   3        6.44        6.35      1.29 o 
  -1  11   3       29.44       28.39      1.99 o 
   0  11   3       32.40       37.03      2.28 o 
   1 -13   4       88.70       88.54      3.47 o 
  -1 -12   4        0.04        0.00      0.69 o 
   0 -12   4        5.41        6.45      0.77 o 
   1 -12   4        9.02        7.35      1.19 o 
   2 -12   4       63.06       61.25      2.68 o 
   3 -12   4       53.76       58.76      2.78 o 
  -2 -11   4        0.19        1.69      0.69 o 
  -1 -11   4        2.49        3.47      0.59 o 
   0 -11   4      106.08      105.45      2.28 o 
   1 -11   4        2.57        3.37      0.89 o 
   2 -11   4       18.95       15.49      1.49 o 
   3 -11   4       27.92       24.42      1.79 o 
   4 -11   4        8.67        8.74      1.29 o 
  -3 -10   4       57.66       54.79      2.68 o 
  -2 -10   4       47.31       55.09      2.48 o 
  -1 -10   4      109.54      116.66      2.35 o 
   0 -10   4       10.49       14.16      0.78 o 
   1 -10   4      143.99      143.49      2.85 o 
   2 -10   4       94.94       97.77      3.08 o 
   3 -10   4       66.08       69.58      2.78 o 
   4 -10   4       70.17       65.12      2.78 o 
  -3  -9   4        0.32        1.49      0.69 o 
  -2  -9   4       13.02       10.72      1.29 o 
  -1  -9   4       38.24       37.05      1.64 o 
   0  -9   4      179.01      188.06      2.46 o 
   1  -9   4        1.02        1.47      0.74 o 
   2  -9   4       28.17       24.65      1.49 o 
   3  -9   4       14.85       12.71      1.29 o 
   4  -9   4        0.65        0.79      0.60 o 
   5  -9   4        3.51        3.28      0.99 o 
  -4  -8   4        4.07        5.06      1.09 o 
  -3  -8   4       63.15       63.63      2.68 o 
  -2  -8   4      142.84      150.19      3.97 o 
  -1  -8   4      117.49      117.99      1.79 o 
   0  -8   4       38.11       43.81      1.01 o 
   1  -8   4      164.88      165.90      2.12 o 
   2  -8   4       13.06       12.86      0.90 o 
   3  -8   4      146.13      153.56      3.97 o 
   4  -8   4       24.42       20.18      1.19 o 
   5  -8   4       47.59       48.08      1.86 o 
  -4  -7   4       31.12       24.52      1.79 o 
  -3  -7   4        3.57        2.88      0.79 o 
  -2  -7   4      138.94      134.36      4.02 o 
  -1  -7   4      488.17      479.07      4.38 o 
   0  -7   4       22.56       20.61      0.69 o 
   1  -7   4       87.20       89.93      1.37 o 
   2  -7   4      211.48      223.34      3.45 o 
   3  -7   4        2.33        3.52      0.55 o 
   4  -7   4       10.80       10.86      0.95 o 
   5  -7   4        0.03       -0.68      0.45 o 
  -5  -6   4       23.12       28.49      2.08 o 
  -4  -6   4       37.34       44.57      2.28 o 
  -3  -6   4       30.72       31.86      1.79 o 
  -2  -6   4       18.47       17.10      0.80 o 
  -1  -6   4        3.00        1.68      0.24 o 
   0  -6   4      226.76      252.12      2.54 o 
   1  -6   4       23.47       18.16      0.84 o 
   2  -6   4       84.84       70.27      1.37 o 
   3  -6   4        6.36        4.25      0.65 o 
   4  -6   4       15.40       14.63      1.09 o 
   5  -6   4       13.81       14.44      1.19 o 
  -5  -5   4      105.39      108.30      3.87 o 
  -4  -5   4        3.00        5.26      0.99 o 
  -3  -5   4      445.65      446.19      7.84 o 
  -2  -5   4        1.30        2.63      0.67 o 
  -1  -5   4      215.64      191.05      2.01 o 
   0  -5   4        3.87        2.94      0.35 o 
   1  -5   4      712.46      744.31      5.70 o 
   2  -5   4      101.78       95.12      1.58 o 
   3  -5   4      681.22      683.03     10.62 o 
   4  -5   4       54.95       46.85      2.28 o 
   5  -5   4      103.54      108.59      3.77 o 
   6  -5   4        1.73        2.28      0.89 o 
  -5  -4   4        9.18       13.10      1.59 o 
  -4  -4   4       25.21       22.43      1.59 o 
  -3  -4   4       19.39       24.34      0.93 o 
  -2  -4   4        0.34        0.27      0.33 o 
  -1  -4   4      123.86      156.53      1.66 o 
   0  -4   4      557.99      599.11      4.75 o 
   1  -4   4       14.02       12.23      0.30 o 
   2  -4   4       22.37       19.20      0.99 o 
   3  -4   4       57.48       58.73      1.64 o 
   4  -4   4       11.46       10.72      1.29 o 
   5  -4   4       35.40       38.51      2.28 o 
   6  -4   4       26.00       31.66      2.28 o 
  -5  -3   4        8.65       10.12      1.39 o 
  -4  -3   4      134.77      133.11      3.77 o 
  -3  -3   4       73.43       67.06      1.57 o 
  -2  -3   4     1039.17     1122.84     11.81 o 
  -1  -3   4      350.49      370.10      3.70 o 
   0  -3   4     2620.34     2633.90     18.02 o 
   1  -3   4      482.59      452.39      4.87 o 
   2  -3   4      887.41      907.75      6.99 o 
   3  -3   4        2.03        4.07      0.69 o 
   4  -3   4      143.21      155.35      4.17 o 
   5  -3   4       64.01       63.93      2.88 o 
   6  -3   4        0.27        1.99      0.99 o 
  -5  -2   4        1.69        1.89      0.79 o 
  -4  -2   4        8.82        8.83      0.99 o 
  -3  -2   4       21.60       17.15      0.69 o 
  -2  -2   4       78.73       91.92      1.30 o 
  -1  -2   4     1461.80     1470.19     19.85 o 
   0  -2   4      956.70      986.17      9.13 o 
   1  -2   4     2095.93     2101.00     19.06 o 
   2  -2   4        3.12        6.17      0.96 o 
   3  -2   4      214.80      215.12      5.06 o 
   4  -2   4        7.26        6.45      0.99 o 
   5  -2   4      310.65      324.59      7.15 o 
   6  -2   4       12.98       10.22      1.59 o 
  -6  -1   4        0.47       -0.69      0.60 o 
  -4  -1   4      162.47      158.92      3.97 o 
  -3  -1   4       88.29       96.66      1.65 o 
  -2  -1   4      802.99      821.00      7.79 o 
  -1  -1   4      137.47      145.82      2.88 o 
   0  -1   4      896.10      924.00      8.53 o 
   1  -1   4     1578.25     1580.75     14.51 o 
   2  -1   4      697.42      758.39      8.09 o 
   3  -1   4       37.31       31.36      0.90 o 
   4  -1   4      354.22      347.72      6.95 o 
   5  -1   4        5.44        4.86      1.09 o 
   6  -1   4        9.83       13.40      1.79 o 
  -5   0   4        0.33        1.39      0.69 o 
  -4   0   4       78.36       71.87      2.68 o 
  -3   0   4      175.29      172.87      1.97 o 
  -2   0   4        3.69        4.38      0.33 o 
  -1   0   4     1568.25     1366.59     14.79 o 
   0   0   4      404.22      384.54      3.88 o 
   1   0   4     1142.88     1193.58      8.76 o 
   2   0   4      293.34      335.32      3.01 o 
   3   0   4      235.71      233.14      3.08 o 
   4   0   4      398.97      399.91      7.10 o 
   5   0   4       11.16       13.20      1.59 o 
  -5   1   4       51.77       53.21      2.58 o 
  -4   1   4       64.75       58.39      1.21 o 
  -3   1   4      212.70      197.94      2.64 o 
  -2   1   4       38.08       31.41      1.29 o 
  -1   1   4      518.23      463.65      4.69 o 
   0   1   4       73.43       98.35      1.37 o 
   1   1   4      125.88      105.18      1.21 o 
   2   1   4      507.54      492.59      4.15 o 
   3   1   4       76.26       80.99      1.65 o 
   4   1   4       27.25       29.92      1.14 o 
   5   1   4        0.14        0.50      0.69 o 
  -6   2   4       63.02       66.31      3.18 o 
  -5   2   4        1.48        2.78      0.99 o 
  -4   2   4      396.10      387.82      6.45 o 
  -3   2   4        1.99        2.08      0.50 o 
  -2   2   4     2729.68     2590.47     31.66 o 
  -1   2   4      214.65      197.28      2.88 o 
   0   2   4     1512.27     1497.02     25.06 o 
   1   2   4      451.19      473.91      4.53 o 
   2   2   4      765.89      831.41      8.09 o 
   3   2   4       18.85       20.85      0.90 o 
   4   2   4        5.58        4.41      0.62 o 
   5   2   4       21.84       15.39      1.69 o 
  -6   3   4        8.67        8.64      1.59 o 
  -4   3   4       21.38       12.90      1.09 o 
  -3   3   4       75.55       75.94      2.08 o 
  -2   3   4       18.01       22.33      0.99 o 
  -1   3   4       11.60       16.78      0.89 o 
   0   3   4        4.23        2.61      0.31 o 
   1   3   4       61.31       63.29      0.91 o 
   2   3   4      281.75      278.77      3.57 o 
   3   3   4      212.40      235.98      3.45 o 
   4   3   4       51.58       52.86      3.57 o 
   5   3   4       28.47       28.89      2.08 o 
  -6   4   4        1.05        1.79      1.09 o 
  -4   4   4       19.82       17.87      1.19 o 
  -3   4   4      244.88      243.29      4.47 o 
  -2   4   4       39.07       34.54      1.39 o 
  -1   4   4      480.57      469.32      7.15 o 
   0   4   4      728.23      719.52      8.04 o 
   1   4   4       40.64       48.47      0.85 o 
   2   4   4      550.63      525.68      5.88 o 
   3   4   4       51.31       52.64      2.13 o 
   4   4   4      149.85      145.86      5.36 o 
   5   4   4       30.79       39.09      1.62 o 
  -5   5   4       13.38       13.00      1.39 o 
  -4   5   4       10.49        9.83      1.09 o 
  -3   5   4        8.00       10.03      0.99 o 
  -2   5   4       88.85       94.50      2.58 o 
  -1   5   4      256.22      252.92      4.67 o 
   0   5   4      315.65      300.67      5.36 o 
   1   5   4       21.86       27.95      2.38 o 
   2   5   4      223.44      231.49      3.43 o 
   3   5   4       10.18       11.29      0.83 o 
   4   5   4       23.68       23.36      1.21 o 
  -5   6   4        2.18        0.69      0.60 o 
  -4   6   4       10.15       14.49      1.39 o 
  -3   6   4      387.76      375.41      6.75 o 
  -2   6   4       22.75       20.55      1.39 o 
  -1   6   4      315.37      311.98      5.76 o 
   0   6   4      145.28      135.20      3.37 o 
   1   6   4      257.51      255.70      5.26 o 
   2   6   4       66.97       70.43      1.82 o 
   3   6   4       81.08       83.13      2.38 o 
   4   6   4        5.05        7.71      0.88 o 
  -5   7   4       60.98       68.19      2.78 o 
  -4   7   4        1.56        0.60      0.69 o 
  -3   7   4      158.59      167.46      4.17 o 
  -2   7   4      469.82      457.70      7.94 o 
  -1   7   4      162.11      159.52      3.97 o 
   0   7   4      127.06      120.21      3.37 o 
   1   7   4       54.86       52.31      2.28 o 
   2   7   4        4.93        5.16      0.66 o 
   3   7   4       65.78       65.05      1.96 o 
  -4   8   4        0.00       -0.20      0.60 o 
  -3   8   4       30.25       30.37      1.89 o 
  -2   8   4       15.91       15.39      1.49 o 
  -1   8   4       76.82       70.08      2.58 o 
   0   8   4        2.44        2.08      0.69 o 
   1   8   4      114.62      107.90      3.47 o 
   2   8   4        0.42        0.17      0.38 o 
   3   8   4       12.59       13.04      2.43 o 
  -4   9   4        7.18        4.86      1.09 o 
  -3   9   4       15.24       16.38      1.69 o 
  -2   9   4        7.74        7.94      1.19 o 
  -1   9   4       91.88       87.55      3.18 o 
   0   9   4        4.26        3.97      0.89 o 
   1   9   4       21.87       24.22      1.79 o 
   2   9   4        1.00        0.42      0.74 o 
  -3  10   4        4.48        4.96      1.09 o 
  -2  10   4        0.35        0.10      0.60 o 
  -1  10   4        9.94       12.90      1.49 o 
   0  10   4       40.79       37.12      2.18 o 
   1  10   4       17.53       15.68      1.69 o 
  -2  11   4       31.99       33.65      2.28 o 
  -1  11   4       10.81       14.29      1.69 o 
   0  11   4       31.97       31.27      2.08 o 
   1 -13   5       45.26       42.48      2.48 o 
  -1 -12   5        2.64        2.28      0.79 o 
   0 -12   5        0.20        0.09      0.79 o 
   1 -12   5        0.08        1.49      0.79 o 
   2 -12   5        1.42        0.60      0.79 o 
   3 -12   5       16.27       14.19      1.69 o 
  -2 -11   5       12.48       10.72      1.39 o 
  -1 -11   5       37.10       43.18      2.08 o 
   0 -11   5      332.43      331.55      4.49 o 
   1 -11   5       68.20       72.42      2.09 o 
   2 -11   5        1.62        0.99      0.69 o 
   3 -11   5        1.85        2.08      0.79 o 
   4 -11   5        2.69        3.47      0.89 o 
  -3 -10   5        7.51        7.94      1.29 o 
  -2 -10   5       30.55       26.90      1.79 o 
  -1 -10   5       15.00       16.78      1.49 o 
   0 -10   5       36.15       36.15      1.22 o 
   1 -10   5       37.44       37.78      2.68 o 
   2 -10   5       37.99       37.26      2.48 o 
   3 -10   5        1.34        1.79      0.69 o 
   4 -10   5        1.81        2.08      0.89 o 
  -3  -9   5       30.17       26.21      1.89 o 
  -2  -9   5       62.77       61.15      2.58 o 
  -1  -9   5      916.48      909.38     10.47 o 
   0  -9   5      195.34      202.47      2.54 o 
   1  -9   5      126.62      138.41      2.00 o 
   2  -9   5        7.28        5.82      0.66 o 
   3  -9   5      167.56      155.15      4.17 o 
   4  -9   5        0.74        0.69      0.69 o 
   5  -9   5        1.60        2.68      0.89 o 
  -4  -8   5       26.05       22.83      1.79 o 
  -3  -8   5       17.55       22.33      1.69 o 
  -2  -8   5        0.13        0.40      0.50 o 
  -1  -8   5        1.72        1.08      0.56 o 
   0  -8   5      135.76      138.10      2.01 o 
   1  -8   5      146.23      148.46      1.96 o 
   2  -8   5       62.67       72.98      1.91 o 
   3  -8   5       30.25       29.04      1.29 o 
   4  -8   5       42.10       40.98      1.61 o 
   5  -8   5        0.45       -0.35      0.69 o 
  -4  -7   5       13.99       12.51      1.49 o 
  -3  -7   5        0.09       -0.60      0.40 o 
  -2  -7   5      642.81      627.05      9.93 o 
  -1  -7   5       64.00       71.09      1.25 o 
   0  -7   5      685.61      689.28      5.81 o 
   1  -7   5      645.26      703.66      6.79 o 
   2  -7   5      192.54      177.25      3.00 o 
   3  -7   5       16.69       14.14      0.92 o 
   4  -7   5        0.02        0.05      0.65 o 
   5  -7   5       12.91       10.83      1.49 o 
  -5  -6   5       27.05       26.11      1.99 o 
  -4  -6   5        1.00        1.09      0.69 o 
  -3  -6   5       85.06       80.40      2.88 o 
  -2  -6   5       14.78       11.42      1.29 o 
  -1  -6   5      182.78      176.75      2.47 o 
   0  -6   5       52.28       52.95      0.94 o 
   1  -6   5      633.40      622.72      6.00 o 
   2  -6   5        7.59        9.67      1.30 o 
   3  -6   5      211.19      209.99      2.87 o 
   4  -6   5       12.62       12.71      1.39 o 
   5  -6   5       29.52       31.76      2.08 o 
  -5  -5   5        9.33        6.35      1.29 o 
  -4  -5   5       49.20       47.55      2.38 o 
  -3  -5   5       99.30       93.21      2.98 o 
  -2  -5   5       23.95       26.43      0.82 o 
  -1  -5   5      466.25      469.83      4.04 o 
   0  -5   5      426.01      483.66      4.08 o 
   1  -5   5      938.34     1075.09      7.27 o 
   2  -5   5       93.75       98.81      2.63 o 
   3  -5   5        2.48        2.83      0.49 o 
   4  -5   5       77.00       76.83      2.98 o 
   5  -5   5        1.81        1.89      0.79 o 
  -5  -4   5        5.78        6.95      1.19 o 
  -4  -4   5      109.77      104.43      3.37 o 
  -3  -4   5       98.44       92.23      1.92 o 
  -2  -4   5      425.57      439.41      5.44 o 
  -1  -4   5      772.94      729.51      5.74 o 
   0  -4   5      581.51      602.95      4.82 o 
   1  -4   5        0.39        0.89      0.28 o 
   2  -4   5     1553.10     1586.44     18.12 o 
   3  -4   5        7.48       11.42      0.83 o 
   4  -4   5      204.92      208.95      5.16 o 
   5  -4   5      120.55      131.42      4.27 o 
  -5  -3   5        0.40        0.30      0.60 o 
  -4  -3   5       23.66       23.92      1.59 o 
  -3  -3   5        4.34        2.48      0.60 o 
  -2  -3   5       56.93       66.11      1.99 o 
  -1  -3   5       92.84      105.62      2.48 o 
   0  -3   5     1574.96     1585.61     14.48 o 
   1  -3   5      281.13      327.94      3.85 o 
   2  -3   5       31.40       32.33      1.02 o 
   3  -3   5       28.04       24.98      1.05 o 
   4  -3   5       45.66       44.97      2.18 o 
   5  -3   5       45.09       41.89      2.38 o 
  -5  -2   5        8.32       13.90      1.49 o 
  -4  -2   5       97.89      108.89      3.18 o 
  -3  -2   5      232.14      236.25      4.86 o 
  -2  -2   5     1549.93     1549.10     21.44 o 
  -1  -2   5        7.71       12.61      0.79 o 
   0  -2   5      764.53      762.01      7.26 o 
   1  -2   5      335.53      326.93      3.75 o 
   2  -2   5        1.76        0.47      0.55 o 
   3  -2   5        9.83        6.72      1.34 o 
   4  -2   5      272.94      295.01      6.35 o 
   5  -2   5       14.27       20.35      1.69 o 
  -4  -1   5       19.36       23.13      1.49 o 
  -3  -1   5        2.51        1.79      0.50 o 
  -2  -1   5      131.23      127.20      1.59 o 
  -1  -1   5      871.16      903.10     12.90 o 
   0  -1   5        8.20       10.32      0.38 o 
   1  -1   5     2630.06     2559.03     33.20 o 
   2  -1   5      963.14     1003.61      7.70 o 
   3  -1   5       98.10      103.47      1.65 o 
   4  -1   5        0.06       -0.30      0.50 o 
   5  -1   5        0.15       -0.20      0.50 o 
  -5   0   5       77.67       74.45      2.98 o 
  -4   0   5        0.63        1.19      0.60 o 
  -3   0   5      334.17      338.06      3.93 o 
  -2   0   5      243.14      251.62      2.88 o 
  -1   0   5      972.21      875.02      8.25 o 
   0   0   5      269.60      247.09      2.80 o 
   1   0   5      307.57      279.13      3.19 o 
   2   0   5      215.88      266.81      2.55 o 
   3   0   5       61.02       60.93      1.36 o 
   4   0   5      352.70      338.09      6.95 o 
   5   0   5       48.82       50.62      2.68 o 
  -5   1   5       12.14       10.82      1.49 o 
  -4   1   5      192.62      197.73      4.96 o 
  -3   1   5       58.64       63.74      1.74 o 
  -2   1   5     1345.98     1453.88     13.57 o 
  -1   1   5        1.74        0.96      0.17 o 
   0   1   5     1816.87     1746.03     15.93 o 
   1   1   5     1515.44     1586.83     16.08 o 
   2   1   5      868.11      837.26      6.65 o 
   3   1   5      161.64      177.39      3.87 o 
   4   1   5       72.37       72.56      2.88 o 
   5   1   5        1.85        1.59      0.79 o 
  -6   2   5        5.12        4.96      1.29 o 
  -5   2   5        0.98        2.38      0.99 o 
  -4   2   5       34.05       34.74      2.08 o 
  -3   2   5      269.21      254.84      3.41 o 
  -2   2   5        0.96        5.51      0.42 o 
  -1   2   5        4.64        3.20      0.31 o 
   0   2   5      318.99      296.39      3.40 o 
   1   2   5      154.71      175.86      3.28 o 
   2   2   5        1.29        0.30      0.21 o 
   3   2   5      573.43      545.36      6.13 o 
   4   2   5       63.83       56.33      2.88 o 
   5   2   5        0.85        0.10      0.69 o 
  -6   3   5        3.07        2.88      1.09 o 
  -5   3   5       20.78       32.26      2.28 o 
  -4   3   5       11.67       15.68      1.09 o 
  -3   3   5      537.97      554.09      8.14 o 
  -2   3   5      210.88      233.57      4.07 o 
  -1   3   5      172.47      163.54      2.37 o 
   0   3   5      152.53      146.58      2.14 o 
   1   3   5      256.33      238.49      2.91 o 
   2   3   5      426.31      471.98      6.90 o 
   3   3   5      927.95      893.85      9.27 o 
   4   3   5       87.71       93.25      4.17 o 
   5   3   5        5.25        6.95      1.29 o 
  -4   4   5       12.42        9.23      0.99 o 
  -3   4   5        0.05       -0.45      0.30 o 
  -2   4   5       35.26       40.50      1.49 o 
  -1   4   5       12.49       13.91      0.94 o 
   0   4   5      316.67      330.92      3.97 o 
   1   4   5       86.63       93.21      2.68 o 
   2   4   5      349.71      332.81      4.27 o 
   3   4   5      185.13      171.92      3.00 o 
   4   4   5       74.69       71.62      1.98 o 
  -4   5   5       75.55       83.68      2.68 o 
  -3   5   5       85.75       90.73      2.68 o 
  -2   5   5       62.82       79.31      2.38 o 
  -1   5   5      708.96      713.01     10.52 o 
   0   5   5        0.07        0.55      0.28 o 
   1   5   5      248.40      250.14      5.16 o 
   2   5   5      650.85      648.68      7.21 o 
   3   5   5        4.47        4.94      0.63 o 
   4   5   5        5.53        5.46      0.76 o 
  -4   6   5       13.08       15.78      1.39 o 
  -3   6   5       78.57       83.28      2.68 o 
  -2   6   5        3.30        3.77      0.79 o 
  -1   6   5      124.48      137.78      3.47 o 
   0   6   5        6.60        7.44      0.99 o 
   1   6   5      125.08      118.52      3.37 o 
   2   6   5       57.30       52.71      1.69 o 
   3   6   5       15.10       14.55      1.05 o 
   4   6   5       57.31       65.04      2.09 o 
  -5   7   5        0.01       -0.40      0.69 o 
  -4   7   5        0.05        0.10      0.60 o 
  -3   7   5        4.54        2.58      0.79 o 
  -2   7   5        5.91        6.25      0.99 o 
  -1   7   5        6.29        8.83      1.09 o 
   0   7   5       83.32       82.59      2.78 o 
   1   7   5        4.52        4.96      0.99 o 
   2   7   5       71.70       64.44      1.89 o 
   3   7   5        7.13        6.55      0.76 o 
  -4   8   5        0.00        0.30      0.69 o 
  -3   8   5       44.98       43.58      2.18 o 
  -2   8   5       20.56       15.88      1.59 o 
  -1   8   5        0.56        0.30      0.50 o 
   0   8   5        7.40        9.63      1.19 o 
   1   8   5      389.08      402.41      7.94 o 
   2   8   5        0.26       -0.25      0.35 o 
   3   8   5       87.88       94.30      3.23 o 
  -4   9   5        0.61        0.40      0.79 o 
  -3   9   5        3.67        5.86      1.09 o 
  -2   9   5        7.88        5.96      1.09 o 
  -1   9   5        0.04        0.20      0.69 o 
   0   9   5        9.72       10.62      1.39 o 
   1   9   5       51.23       50.92      2.58 o 
   2   9   5        1.91        2.68      0.89 o 
  -3  10   5        3.12        3.08      0.99 o 
  -2  10   5       15.29       16.68      1.79 o 
  -1  10   5        8.74        9.63      1.39 o 
   0  10   5      104.39      102.44      3.67 o 
   1  10   5        0.54        1.99      0.79 o 
   1 -13   6       18.41       20.75      1.89 o 
  -1 -12   6       57.96       53.01      2.48 o 
   1 -12   6       37.08       44.04      1.74 o 
   2 -12   6        0.15       -0.89      0.60 o 
   3 -12   6       15.13       21.24      1.79 o 
  -2 -11   6       24.76       24.42      1.79 o 
  -1 -11   6        4.37        4.07      0.89 o 
   0 -11   6      248.77      272.12      3.36 o 
   1 -11   6       21.71       20.94      1.21 o 
   2 -11   6        0.60        0.93      0.55 o 
   3 -11   6        0.95        1.79      0.79 o 
   4 -11   6        0.04       -0.50      0.60 o 
  -3 -10   6       80.46       86.46      3.47 o 
  -2 -10   6       33.76       34.15      1.99 o 
  -1 -10   6        0.68        0.10      0.50 o 
   0 -10   6       30.54       32.25      1.10 o 
   1 -10   6       84.84       84.80      2.10 o 
   2 -10   6       14.29       15.13      2.93 o 
   3 -10   6       46.44       44.57      2.28 o 
   4 -10   6        1.67        0.30      0.69 o 
  -3  -9   6        4.54        5.66      1.09 o 
  -2  -9   6        8.34        6.85      1.09 o 
  -1  -9   6      320.76      324.34      6.90 o 
   0  -9   6        6.44        9.68      1.49 o 
   1  -9   6       45.94       38.06      1.31 o 
   2  -9   6       26.15       22.30      1.14 o 
   3  -9   6       30.34       27.76      2.13 o 
   4  -9   6       20.35       20.53      1.64 o 
   5  -9   6        7.19        6.20      0.88 o 
  -4  -8   6      109.70      122.59      4.17 o 
  -3  -8   6        0.72       -0.20      0.40 o 
  -2  -8   6       80.11       97.18      3.08 o 
  -1  -8   6      483.81      473.47      4.49 o 
   0  -8   6      464.55      450.49      4.26 o 
   1  -8   6       18.99       21.83      0.70 o 
   2  -8   6      249.65      259.19      3.95 o 
   3  -8   6       20.58       17.93      0.91 o 
   4  -8   6       46.87       52.34      2.98 o 
   5  -8   6        1.77        1.69      0.59 o 
  -4  -7   6        0.13       -0.74      0.50 o 
  -3  -7   6        1.25        2.58      0.79 o 
  -2  -7   6        7.40        7.95      0.73 o 
  -1  -7   6      599.98      618.36      5.38 o 
   0  -7   6        0.03        1.45      0.48 o 
   1  -7   6        4.36        7.83      0.43 o 
   2  -7   6        5.61        4.72      0.48 o 
   3  -7   6       93.27       90.55      2.31 o 
   4  -7   6       12.92       11.77      1.02 o 
   5  -7   6       15.49       13.87      1.19 o 
  -4  -6   6        4.34        3.67      0.99 o 
  -3  -6   6      175.17      167.36      4.37 o 
  -2  -6   6      849.29      832.89      8.77 o 
  -1  -6   6      183.54      172.21      1.99 o 
   0  -6   6        9.77       14.39      0.50 o 
   1  -6   6       62.02       54.45      0.84 o 
   2  -6   6        0.95        0.67      0.49 o 
   3  -6   6       68.33       75.82      2.33 o 
   4  -6   6        4.22        4.27      0.89 o 
   5  -6   6        0.36        2.18      0.79 o 
  -5  -5   6        0.96       -0.20      0.79 o 
  -4  -5   6       52.57       51.52      2.48 o 
  -3  -5   6        1.01        1.62      0.38 o 
  -2  -5   6      719.57      691.40      7.40 o 
  -1  -5   6       31.13       29.96      0.65 o 
   0  -5   6       95.41      151.45      1.69 o 
   1  -5   6       49.48       53.87      1.13 o 
   2  -5   6      550.55      522.20      6.13 o 
   3  -5   6        2.33        2.92      0.74 o 
   4  -5   6       33.43       37.22      2.08 o 
   5  -5   6        6.42        3.77      0.99 o 
  -5  -4   6        0.13        0.50      0.69 o 
  -4  -4   6       21.30       19.75      1.59 o 
  -3  -4   6      214.36      211.59      4.72 o 
  -2  -4   6        2.20        4.86      0.69 o 
  -1  -4   6      122.22      113.37      1.50 o 
   0  -4   6      190.47      221.51      1.88 o 
   1  -4   6     1163.93     1235.41     11.97 o 
   2  -4   6      332.29      337.85      4.34 o 
   3  -4   6       37.02       41.94      1.40 o 
   4  -4   6        2.17        1.19      0.69 o 
   5  -4   6       10.43       15.19      1.69 o 
  -5  -3   6        6.42        4.96      1.09 o 
  -4  -3   6       82.24       84.77      2.88 o 
  -3  -3   6      188.56      207.96      4.57 o 
  -2  -3   6      446.73      475.77      7.84 o 
  -1  -3   6        0.07        0.79      0.40 o 
   0  -3   6     2130.73     2199.06     19.90 o 
   1  -3   6     1087.73     1116.07     10.82 o 
   2  -3   6     2961.04     3094.00     28.34 o 
   3  -3   6       44.45       47.45      1.44 o 
   4  -3   6      102.59       91.12      3.18 o 
   5  -3   6        2.13        0.50      0.69 o 
  -4  -2   6       25.53       23.43      1.59 o 
  -3  -2   6       33.78       36.93      1.69 o 
  -2  -2   6       33.86       27.10      1.29 o 
  -1  -2   6        0.61        1.49      0.40 o 
   0  -2   6      136.55      153.33      3.37 o 
   1  -2   6       58.02       57.48      2.03 o 
   2  -2   6      774.77      879.68      9.05 o 
   3  -2   6      338.09      352.37      5.76 o 
   4  -2   6        0.47        0.40      0.50 o 
   5  -2   6       13.71       12.71      1.59 o 
  -5  -1   6       95.87      107.30      3.67 o 
  -4  -1   6       39.41       41.89      2.08 o 
  -3  -1   6      278.74      280.32      5.66 o 
  -2  -1   6       96.37       95.02      1.22 o 
  -1  -1   6     1478.94     1496.29     13.87 o 
   0  -1   6        0.17       -0.22      0.15 o 
   1  -1   6     2251.96     2278.24     25.51 o 
   2  -1   6       86.29       99.53      1.84 o 
   3  -1   6      204.04      186.49      2.94 o 
   4  -1   6        8.81        9.73      1.29 o 
   5  -1   6       41.34       43.87      2.48 o 
  -5   0   6       12.18       18.66      1.59 o 
  -4   0   6      154.82      160.11      4.37 o 
  -3   0   6      107.55      111.17      3.28 o 
  -2   0   6      101.32       93.29      1.43 o 
  -1   0   6      216.91      190.45      2.31 o 
   0   0   6      556.77      642.59      6.44 o 
   1   0   6      147.12      165.71      3.62 o 
   2   0   6       19.44       15.87      0.73 o 
   3   0   6       15.29       15.26      0.68 o 
   4   0   6      112.46      110.28      3.67 o 
   5   0   6        8.32       11.42      1.59 o 
  -5   1   6       17.50       19.55      1.99 o 
  -4   1   6        2.90        3.37      0.89 o 
  -3   1   6       35.45       31.21      0.92 o 
  -2   1   6       98.26       94.60      1.89 o 
  -1   1   6       38.67       36.43      1.09 o 
   0   1   6      723.32      796.77      7.85 o 
   1   1   6      127.29      175.20      2.37 o 
   2   1   6      273.92      278.68      4.15 o 
   3   1   6      305.57      294.26      3.84 o 
   4   1   6       42.82       41.10      2.28 o 
   5   1   6       33.19       36.73      2.38 o 
  -5   2   6       91.99       98.67      3.87 o 
  -4   2   6        1.16        3.47      0.89 o 
  -3   2   6      138.83      142.33      2.38 o 
  -2   2   6      338.51      347.30      4.10 o 
  -1   2   6        6.68        3.98      0.40 o 
   0   2   6       77.55       77.38      1.40 o 
   1   2   6      224.52      198.31      2.61 o 
   2   2   6      345.50      333.43      4.04 o 
   3   2   6      791.66      770.35      9.03 o 
   4   2   6       24.94       22.43      1.79 o 
   5   2   6       64.30       58.66      3.08 o 
  -5   3   6        6.91        5.86      1.29 o 
  -4   3   6        6.61        6.75      1.19 o 
  -3   3   6       47.32       44.35      1.28 o 
  -2   3   6       71.36       70.00      1.55 o 
  -1   3   6      188.61      195.20      2.76 o 
   0   3   6      314.29      343.20      4.07 o 
   1   3   6       16.17       16.63      0.66 o 
   2   3   6       19.10       17.84      0.86 o 
   3   3   6      150.98      151.79      2.74 o 
   4   3   6        2.34        2.18      0.55 o 
  -5   4   6       32.41       32.96      2.38 o 
  -4   4   6      100.05       99.96      3.77 o 
  -3   4   6      197.42      188.29      3.08 o 
  -2   4   6      157.06      147.41      3.52 o 
  -1   4   6      251.54      239.87      3.32 o 
   0   4   6      258.28      251.96      3.33 o 
   1   4   6      500.47      511.70      8.44 o 
   2   4   6      200.18      190.51      3.04 o 
   3   4   6        2.75        2.52      0.48 o 
   4   4   6       21.09       21.86      1.17 o 
  -5   5   6        6.74        7.94      1.59 o 
  -4   5   6        2.26        2.68      0.69 o 
  -3   5   6       86.22       88.25      2.68 o 
  -2   5   6      105.17      101.35      2.78 o 
  -1   5   6      541.89      554.16      6.38 o 
   0   5   6      125.49      125.05      2.20 o 
   1   5   6       59.42       58.76      2.28 o 
   2   5   6      699.32      715.84      7.92 o 
   3   5   6        0.86        1.33      0.45 o 
   4   5   6        0.07       -0.54      0.50 o 
  -5   6   6        1.33        1.49      0.99 o 
  -4   6   6       47.35       54.69      2.28 o 
  -3   6   6        0.48        0.60      0.60 o 
  -2   6   6       56.26       56.78      2.28 o 
  -1   6   6       15.27       13.38      1.34 o 
   0   6   6       97.05       88.94      2.88 o 
   1   6   6      138.22      125.87      3.57 o 
   2   6   6       63.80       58.95      1.75 o 
   3   6   6        0.00        0.85      0.45 o 
  -4   7   6        4.32        4.57      0.99 o 
  -3   7   6       26.06       27.99      1.79 o 
  -2   7   6        0.11        2.08      0.69 o 
  -1   7   6        5.98        6.90      0.73 o 
   0   7   6       11.68       13.70      1.39 o 
   1   7   6      775.46      741.60     12.11 o 
   2   7   6        0.62        1.19      0.60 o 
   3   7   6       27.70       28.42      1.40 o 
  -4   8   6        2.23        1.99      0.89 o 
  -3   8   6        0.13       -0.10      0.60 o 
  -2   8   6        3.46        4.07      0.89 o 
  -1   8   6        9.01        8.04      1.09 o 
   0   8   6       86.60       85.17      3.08 o 
   1   8   6        1.10        1.99      0.79 o 
   2   8   6       31.30       35.34      2.28 o 
  -3   9   6        2.66        1.69      0.89 o 
  -2   9   6       60.99       62.93      2.78 o 
  -1   9   6        1.47        2.98      0.89 o 
   0   9   6      151.35      154.16      4.57 o 
   1   9   6       35.46       33.25      2.08 o 
  -2  10   6        7.40        6.95      1.19 o 
  -1  10   6        0.00        0.20      0.60 o 
   0  10   6       24.94       20.45      1.99 o 
   1 -13   7        1.69        3.36      1.74 o 
  -1 -12   7        8.46        9.13      1.29 o 
   1 -12   7       18.85       21.03      1.30 o 
   2 -12   7       66.78       70.73      2.24 o 
   3 -12   7        0.70        0.69      0.79 o 
  -2 -11   7        3.53        3.47      0.89 o 
  -1 -11   7       13.94       11.12      1.29 o 
   0 -11   7        2.53        1.59      0.89 o 
   1 -11   7       31.41       31.79      1.44 o 
   2 -11   7        6.04        5.22      1.39 o 
   3 -11   7      102.90      103.92      2.79 o 
   4 -11   7        2.53        3.18      0.99 o 
  -3 -10   7       55.76       49.14      2.68 o 
  -2 -10   7       31.77       32.06      1.99 o 
  -1 -10   7       11.03        9.53      1.19 o 
   0 -10   7       16.16       17.60      0.84 o 
   1 -10   7       61.69       54.77      1.69 o 
   2 -10   7        3.16        4.27      0.66 o 
   3 -10   7        4.06        3.07      0.66 o 
   4 -10   7        1.68        1.49      0.79 o 
  -3  -9   7        0.19        0.60      0.60 o 
  -2  -9   7       46.00       45.96      2.18 o 
  -1  -9   7      155.85      164.43      3.28 o 
   0  -9   7      118.66      123.72      1.88 o 
   1  -9   7       29.57       27.95      1.89 o 
   2  -9   7      401.49      412.93      5.62 o 
   3  -9   7        0.63        1.16      0.79 o 
   4  -9   7       38.96       42.66      1.71 o 
  -4  -8   7       22.23       20.65      2.08 o 
  -3  -8   7        9.62        5.26      1.09 o 
  -2  -8   7      325.61      318.93      6.35 o 
  -1  -8   7       17.09       16.37      0.95 o 
   0  -8   7       23.44       24.72      0.75 o 
   1  -8   7       13.12       15.70      1.34 o 
   2  -8   7        1.56        1.37      0.40 o 
   3  -8   7        1.01        1.57      0.53 o 
   4  -8   7       14.31       11.15      1.02 o 
   5  -8   7        0.06        0.20      0.49 o 
  -4  -7   7       30.95       38.22      2.28 o 
  -3  -7   7      149.95      135.30      3.97 o 
  -2  -7   7      590.93      611.13     10.12 o 
  -1  -7   7       85.17       90.59      2.58 o 
   0  -7   7        3.34        4.94      0.37 o 
   1  -7   7       70.91       66.85      1.62 o 
   2  -7   7       67.67       64.72      1.40 o 
   3  -7   7      123.91      118.26      3.38 o 
   4  -7   7       67.58       63.83      2.78 o 
   5  -7   7       29.73       26.80      2.08 o 
  -4  -6   7       23.44       19.55      1.89 o 
  -3  -6   7       84.81       75.04      2.78 o 
  -2  -6   7       15.72       17.05      0.88 o 
  -1  -6   7       77.11       89.29      1.82 o 
   0  -6   7      328.26      355.71      3.30 o 
   1  -6   7      239.71      218.35      2.04 o 
   2  -6   7       32.92       31.51      2.08 o 
   3  -6   7      167.52      160.30      3.08 o 
   4  -6   7       56.11       49.22      1.82 o 
   5  -6   7        7.41        5.86      1.19 o 
  -5  -5   7       56.88       63.53      3.08 o 
  -4  -5   7       17.43       21.74      1.69 o 
  -3  -5   7      135.48      132.48      2.56 o 
  -2  -5   7      322.37      314.94      4.18 o 
  -1  -5   7      139.28      145.16      1.67 o 
   0  -5   7      377.49      396.68      3.51 o 
   1  -5   7      321.76      282.86      2.64 o 
   2  -5   7       83.14       76.50      1.82 o 
   3  -5   7       79.21       74.76      1.99 o 
   4  -5   7       69.69       74.59      2.17 o 
   5  -5   7       17.46       16.08      1.79 o 
  -5  -4   7       38.06       40.20      2.38 o 
  -4  -4   7       74.82       71.27      2.88 o 
  -3  -4   7       65.32       65.02      2.28 o 
  -2  -4   7      144.91      129.74      3.28 o 
  -1  -4   7     2489.84     2528.53     34.15 o 
   0  -4   7      275.71      282.60      5.26 o 
   1  -4   7      760.28      780.22      8.08 o 
   2  -4   7     1212.76     1202.16     12.16 o 
   3  -4   7       31.83       33.00      2.38 o 
   4  -4   7       69.49       69.78      2.04 o 
   5  -4   7       30.81       32.96      2.18 o 
  -5  -3   7        0.01       -0.89      0.60 o 
  -4  -3   7        3.85        4.76      0.89 o 
  -3  -3   7       59.78       60.25      2.28 o 
  -2  -3   7       23.33       34.15      1.59 o 
  -1  -3   7      812.91      852.67     12.71 o 
   0  -3   7        2.17        4.01      0.33 o 
   1  -3   7       63.87       70.25      1.47 o 
   2  -3   7      192.05      203.59      3.09 o 
   3  -3   7       71.10       71.77      1.82 o 
   4  -3   7        0.15        1.49      0.69 o 
   5  -3   7        1.18        0.79      0.79 o 
  -4  -2   7        1.74        3.47      0.79 o 
  -3  -2   7      487.84      489.37      8.64 o 
  -2  -2   7      196.74      214.61      4.57 o 
  -1  -2   7       13.03       13.42      0.36 o 
   0  -2   7        2.87        3.76      0.31 o 
   1  -2   7      602.89      566.77      6.06 o 
   2  -2   7      216.09      216.20      3.12 o 
   3  -2   7      294.99      265.92      3.89 o 
   4  -2   7        7.88        6.85      1.09 o 
   5  -2   7       50.09       46.75      2.58 o 
  -5  -1   7        1.67        3.18      0.99 o 
  -4  -1   7       15.64       14.89      1.49 o 
  -3  -1   7       47.41       37.82      1.89 o 
  -2  -1   7        3.80        2.88      0.60 o 
  -1  -1   7        6.27        6.91      0.36 o 
   0  -1   7       30.37       26.74      0.76 o 
   1  -1   7      101.27      133.27      2.11 o 
   2  -1   7       12.52       15.19      0.73 o 
   3  -1   7        9.21        9.90      0.76 o 
   4  -1   7       44.95       38.32      2.18 o 
   5  -1   7        0.70        0.79      0.69 o 
  -5   0   7       36.32       41.59      2.38 o 
  -4   0   7      263.75      264.04      6.15 o 
  -3   0   7      188.01      180.16      4.47 o 
  -2   0   7       67.17       51.06      1.02 o 
  -1   0   7      507.42      562.65      5.76 o 
   0   0   7      355.45      344.94      3.91 o 
   1   0   7       75.49       73.43      1.44 o 
   2   0   7      695.69      675.23      7.23 o 
   3   0   7      139.52      143.14      3.97 o 
   4   0   7       65.66       61.34      2.78 o 
   5   0   7       16.47       14.69      1.79 o 
  -5   1   7       34.75       36.53      2.28 o 
  -4   1   7       48.82       50.92      2.48 o 
  -3   1   7      329.46      328.26      6.75 o 
  -2   1   7       73.64       75.41      1.41 o 
  -1   1   7      335.65      335.60      4.27 o 
   0   1   7       31.81       44.73      1.09 o 
   1   1   7      631.11      649.93      6.81 o 
   2   1   7        3.08        2.48      0.60 o 
   3   1   7       55.77       53.15      1.39 o 
   4   1   7        0.02       -0.20      0.50 o 
   5   1   7      183.89      199.82      5.86 o 
  -5   2   7        3.30        4.27      1.09 o 
  -4   2   7        1.71        0.69      0.69 o 
  -3   2   7       74.00       63.13      2.68 o 
  -2   2   7       27.89       22.07      0.81 o 
  -1   2   7      161.20      171.39      2.47 o 
   0   2   7      235.44      263.02      3.52 o 
   1   2   7      557.25      603.37      6.42 o 
   2   2   7        6.10        5.16      0.79 o 
   3   2   7        1.25        1.83      0.40 o 
   4   2   7       25.30       22.73      2.08 o 
   5   2   7       10.25       12.61      1.79 o 
  -5   3   7       45.34       46.16      2.78 o 
  -4   3   7       50.93       44.77      2.48 o 
  -3   3   7        6.39        5.64      0.79 o 
  -2   3   7      155.97      153.76      2.73 o 
  -1   3   7      119.86      114.01      2.02 o 
   0   3   7      951.85     1002.80     11.91 o 
   1   3   7      398.72      410.26      7.15 o 
   2   3   7      226.31      221.46      5.06 o 
   3   3   7      120.22      126.65      2.46 o 
   4   3   7       22.31       23.03      2.18 o 
  -5   4   7        0.07        1.99      0.99 o 
  -4   4   7        1.49        0.79      0.69 o 
  -3   4   7       19.88       19.22      1.05 o 
  -2   4   7        2.01        1.60      0.40 o 
  -1   4   7       34.17       35.38      1.19 o 
   0   4   7      103.17      115.51      2.88 o 
   1   4   7       34.91       36.73      1.79 o 
   2   4   7        5.06        5.46      0.99 o 
   3   4   7        8.07        8.34      0.79 o 
   4   4   7        6.94        7.74      1.39 o 
  -5   5   7        2.57        1.49      0.89 o 
  -4   5   7       84.39       84.37      3.67 o 
  -3   5   7        2.15        2.77      0.55 o 
  -2   5   7      661.68      649.23      7.50 o 
  -1   5   7       13.68       15.45      1.09 o 
   0   5   7       49.24       44.45      1.44 o 
   1   5   7       91.94       97.08      3.08 o 
   2   5   7      435.61      450.46      8.54 o 
   3   5   7        6.52        7.39      0.76 o 
   4   5   7       15.69       15.29      1.19 o 
  -5   6   7        3.58        2.78      1.09 o 
  -4   6   7        0.75        0.82      0.52 o 
  -3   6   7      123.66      126.58      2.72 o 
  -2   6   7       22.53       23.90      1.16 o 
  -1   6   7      657.01      639.42      7.36 o 
   0   6   7       39.75       44.77      2.08 o 
   1   6   7       35.79       31.76      1.89 o 
   2   6   7       36.23       35.44      2.08 o 
   3   6   7        9.55       11.49      1.00 o 
  -4   7   7        2.41        1.21      0.59 o 
  -3   7   7       30.86       31.03      1.43 o 
  -2   7   7        6.48        7.13      0.80 o 
  -1   7   7       13.50       12.32      0.91 o 
   0   7   7        2.78        2.98      0.79 o 
   1   7   7      203.56      202.30      5.16 o 
   2   7   7       10.22       12.61      1.49 o 
  -4   8   7       31.60       31.92      1.60 o 
  -3   8   7        2.27        2.11      0.62 o 
  -2   8   7      168.57      168.44      3.36 o 
  -1   8   7        5.99        7.74      1.19 o 
   0   8   7       33.75       34.35      2.08 o 
   1   8   7        3.60        4.47      0.99 o 
   2   8   7        2.22        1.99      0.89 o 
  -3   9   7        5.57        3.76      0.80 o 
  -2   9   7        0.04        0.79      0.69 o 
  -1   9   7       10.85       11.42      1.39 o 
   0   9   7       19.17       17.07      1.79 o 
   1   9   7       18.17       18.56      1.89 o 
  -1 -12   8        0.88        1.89      0.79 o 
   1 -12   8        1.29        1.91      0.59 o 
   2 -12   8        0.25       -0.66      0.45 o 
   3 -12   8        0.76        1.16      0.62 o 
  -2 -11   8        0.16        0.20      0.60 o 
  -1 -11   8        3.96        5.06      0.99 o 
   0 -11   8        4.98        7.44      1.29 o 
   1 -11   8       24.44       25.15      1.31 o 
   2 -11   8       35.40       39.13      1.89 o 
   3 -11   8       45.95       42.64      2.73 o 
  -3 -10   8        7.25        9.33      1.39 o 
  -2 -10   8       79.21       74.55      2.98 o 
  -1 -10   8        3.61        2.97      0.69 o 
   0 -10   8      229.69      235.06      5.86 o 
   1 -10   8       12.65       11.64      0.93 o 
   2 -10   8       71.30       76.65      2.12 o 
   3 -10   8        5.15        5.28      0.79 o 
   4 -10   8       84.25       87.55      3.47 o 
  -3  -9   8        2.54        1.39      0.69 o 
  -2  -9   8       18.91       18.56      1.49 o 
  -1  -9   8      124.45      136.01      2.66 o 
   0  -9   8        2.11        3.12      0.52 o 
   1  -9   8       66.83       63.55      3.77 o 
   2  -9   8       35.20       27.33      1.29 o 
   3  -9   8        8.04        5.86      0.68 o 
   4  -9   8        5.08        4.81      0.77 o 
  -4  -8   8       85.32       90.33      3.57 o 
  -3  -8   8      165.47      166.27      4.67 o 
  -2  -8   8       24.23       26.12      1.16 o 
  -1  -8   8      654.42      659.83      7.45 o 
   0  -8   8       83.32       78.93      1.50 o 
   1  -8   8      128.06      124.35      2.41 o 
   2  -8   8      110.96      107.77      1.95 o 
   3  -8   8       22.03       22.58      0.99 o 
   4  -8   8       18.31       17.64      1.09 o 
   5  -8   8        4.06        5.66      0.90 o 
  -4  -7   8        6.83        6.95      1.29 o 
  -3  -7   8       37.41       33.05      1.99 o 
  -2  -7   8       98.83       95.15      2.11 o 
  -1  -7   8        9.69        9.12      0.73 o 
   0  -7   8       12.71       11.74      0.71 o 
   1  -7   8       87.93       92.69      1.57 o 
   2  -7   8        3.03        2.54      0.38 o 
   3  -7   8        1.33        0.24      0.45 o 
   4  -7   8        3.70        1.39      0.56 o 
   5  -7   8        0.30        0.20      0.69 o 
  -4  -6   8       38.37       34.84      2.18 o 
  -3  -6   8       16.12       19.07      1.02 o 
  -2  -6   8       60.95       58.05      1.58 o 
  -1  -6   8      287.14      289.16      3.88 o 
   0  -6   8       61.56       66.25      1.67 o 
   1  -6   8      286.04      286.72      3.16 o 
   2  -6   8        7.18        8.92      0.76 o 
   3  -6   8      352.55      356.50      5.26 o 
   4  -6   8        0.04       -0.02      0.38 o 
   5  -6   8       51.89       43.48      2.58 o 
  -5  -5   8        2.92        0.99      0.79 o 
  -4  -5   8      102.38      102.24      3.67 o 
  -3  -5   8        0.40       -0.13      0.31 o 
  -2  -5   8      410.88      378.08      4.84 o 
  -1  -5   8      313.17      323.26      4.13 o 
   0  -5   8      287.84      284.51      2.41 o 
   1  -5   8       35.65       43.77      1.26 o 
   2  -5   8        0.32       -0.02      0.50 o 
   3  -5   8       12.04       15.92      2.38 o 
   4  -5   8       35.15       33.23      1.84 o 
   5  -5   8       33.24       33.45      2.28 o 
  -5  -4   8        0.05       -0.69      0.60 o 
  -4  -4   8        0.07       -0.20      0.50 o 
  -3  -4   8      124.87      127.35      3.57 o 
  -2  -4   8      290.29      285.08      5.66 o 
  -1  -4   8      144.66      137.28      3.37 o 
   0  -4   8      196.35      203.75      2.72 o 
   1  -4   8        0.12        0.14      0.15 o 
   2  -4   8      341.03      344.22      4.67 o 
   3  -4   8       15.53       18.46      0.98 o 
   4  -4   8       34.73       36.45      2.63 o 
   5  -4   8        8.47        7.94      1.39 o 
  -4  -3   8       28.05       38.81      2.08 o 
  -3  -3   8      710.65      713.60     11.71 o 
  -2  -3   8      109.07      104.23      2.98 o 
  -1  -3   8      331.57      277.04      5.36 o 
   0  -3   8       12.40       17.24      0.64 o 
   1  -3   8      423.22      428.94      5.01 o 
   2  -3   8       90.45       91.42      1.97 o 
   3  -3   8      143.90      152.59      2.84 o 
   4  -3   8        0.03        0.89      0.69 o 
   5  -3   8       46.82       53.40      2.78 o 
  -5  -2   8        2.33        2.38      0.89 o 
  -4  -2   8      209.89      216.69      5.36 o 
  -3  -2   8       39.64       40.20      1.99 o 
  -2  -2   8      263.14      259.28      5.36 o 
  -1  -2   8       17.68       17.20      0.52 o 
   0  -2   8       97.31      108.57      1.76 o 
   1  -2   8        1.23        0.20      0.30 o 
   2  -2   8        9.20       12.14      0.94 o 
   3  -2   8       13.74       11.80      0.88 o 
   4  -2   8        1.55        2.78      0.79 o 
   5  -2   8        5.89        3.28      0.99 o 
  -5  -1   8        0.00        0.60      0.69 o 
  -4  -1   8      248.51      246.67      5.96 o 
  -3  -1   8       48.88       49.73      2.28 o 
  -2  -1   8      488.40      470.41      8.24 o 
  -1  -1   8      775.25      809.19      7.98 o 
   0  -1   8      676.09      620.95      6.50 o 
   1  -1   8      226.17      245.51      3.26 o 
   2  -1   8      140.86      144.37      2.44 o 
   3  -1   8       64.60       55.49      2.38 o 
   4  -1   8       14.66       18.26      1.79 o 
   5  -1   8        3.41        1.99      0.79 o 
  -5   0   8        1.66        2.08      0.89 o 
  -4   0   8       62.50       57.97      2.68 o 
  -3   0   8      124.89      138.17      3.97 o 
  -2   0   8      269.49      275.16      5.66 o 
  -1   0   8      725.36      758.68      7.64 o 
   0   0   8        0.22        0.30      0.17 o 
   1   0   8      106.62      102.53      1.86 o 
   2   0   8        0.97        0.74      0.60 o 
   3   0   8      141.18      152.77      4.27 o 
   4   0   8       27.71       25.51      1.89 o 
   5   0   8        8.18        8.74      1.49 o 
  -5   1   8        2.98        4.37      1.09 o 
  -4   1   8       10.75       14.39      1.69 o 
  -3   1   8      328.66      311.79      6.65 o 
  -2   1   8      690.04      694.55      7.22 o 
  -1   1   8       22.69       16.75      0.69 o 
   0   1   8      251.94      274.95      3.50 o 
   1   1   8        0.08       -0.25      0.21 o 
   2   1   8      138.43      137.88      3.67 o 
   3   1   8       30.21       28.49      1.79 o 
   4   1   8       32.70       39.90      2.38 o 
   5   1   8        5.16       10.22      1.59 o 
  -5   2   8       68.76       67.20      3.28 o 
  -4   2   8        0.17        0.60      0.69 o 
  -3   2   8       25.49       21.44      1.59 o 
  -2   2   8      219.78      214.25      3.42 o 
  -1   2   8      137.26      134.85      2.19 o 
   0   2   8      353.45      341.97      5.46 o 
   1   2   8      238.19      226.59      3.11 o 
   2   2   8      341.77      330.05      6.45 o 
   3   2   8      121.35      129.64      3.97 o 
   4   2   8       16.23       18.96      1.99 o 
  -5   3   8       13.64       12.51      1.79 o 
  -4   3   8       32.73       29.98      2.08 o 
  -3   3   8      133.40      136.39      4.17 o 
  -2   3   8        1.66        4.72      0.55 o 
  -1   3   8      144.69      143.09      2.37 o 
   0   3   8        7.05        8.98      0.63 o 
   1   3   8        3.17        3.28      0.69 o 
   2   3   8       76.96       75.04      2.78 o 
   3   3   8        6.57        5.23      0.64 o 
   4   3   8       24.12       31.27      2.28 o 
  -5   4   8        6.14        7.35      1.49 o 
  -4   4   8       70.73       69.19      3.28 o 
  -3   4   8        2.87        3.74      0.57 o 
  -2   4   8      303.21      312.06      4.47 o 
  -1   4   8       40.65       39.05      1.26 o 
   0   4   8      108.14       97.06      2.13 o 
   1   4   8      257.89      254.91      5.46 o 
   2   4   8      166.59      152.07      4.27 o 
   3   4   8        1.88        1.39      0.69 o 
   4   4   8       47.39       48.44      2.78 o 
  -5   5   8        0.21       -0.20      0.69 o 
  -4   5   8       16.18       16.38      1.99 o 
  -3   5   8       10.95       11.29      1.59 o 
  -2   5   8        9.72        8.83      0.80 o 
  -1   5   8      262.53      249.22      3.75 o 
   0   5   8        5.82        6.45      0.89 o 
   1   5   8       62.45       63.73      2.58 o 
   2   5   8       67.53       63.03      2.78 o 
   3   5   8       38.78       40.00      2.38 o 
  -4   6   8       27.79       26.30      2.18 o 
  -3   6   8       40.84       46.35      1.67 o 
  -2   6   8       90.72       83.95      3.47 o 
  -1   6   8        0.02        0.55      0.55 o 
   0   6   8        7.53        6.25      0.99 o 
   1   6   8       52.60       58.96      2.58 o 
   2   6   8        2.09        2.08      0.79 o 
   3   6   8       45.65       57.27      2.98 o 
  -4   7   8        0.70        2.08      0.99 o 
  -3   7   8        1.28        1.29      0.55 o 
  -2   7   8       77.65       77.61      2.13 o 
  -1   7   8        5.41        6.95      1.09 o 
   0   7   8        0.73        1.19      0.69 o 
   1   7   8        6.60        6.25      1.09 o 
   2   7   8       29.01       33.25      2.28 o 
  -3   8   8       40.66       33.67      1.57 o 
  -2   8   8       33.32       33.30      1.79 o 
  -1   8   8       35.99       34.64      2.08 o 
   0   8   8        4.43        5.36      1.09 o 
   1   8   8       13.11       12.71      1.59 o 
  -2   9   8        0.53        1.39      0.79 o 
  -1   9   8       21.82       27.40      1.89 o 
   0   9   8       98.12       90.13      3.57 o 
   0 -12   9        0.46        0.30      0.79 o 
   1 -12   9       15.88       17.27      2.08 o 
   2 -12   9        2.07        1.16      0.62 o 
  -2 -11   9       16.50       17.47      1.79 o 
  -1 -11   9        6.70        5.96      1.09 o 
   0 -11   9       72.98       81.30      3.37 o 
   1 -11   9        0.08       -0.79      0.69 o 
   2 -11   9        1.56        3.10      0.64 o 
   3 -11   9        4.10        5.22      1.59 o 
  -2 -10   9       61.38       67.30      2.78 o 
  -1 -10   9      170.77      176.16      6.85 o 
   0 -10   9        0.89        2.18      0.79 o 
   1 -10   9       26.99       24.65      1.49 o 
   2 -10   9        1.22        0.47      0.94 o 
   3 -10   9       92.33       90.25      4.47 o 
   4 -10   9       12.61       13.57      1.02 o 
  -3  -9   9       25.64       30.77      2.08 o 
  -2  -9   9        1.05        1.79      0.69 o 
  -1  -9   9      245.18      251.30      3.87 o 
   0  -9   9       46.63       46.46      2.28 o 
   1  -9   9       19.01       22.06      1.29 o 
   2  -9   9       46.84       45.88      1.62 o 
   3  -9   9       12.49       13.54      1.04 o 
   4  -9   9        0.31        0.81      0.45 o 
  -3  -8   9       41.37       33.15      2.08 o 
  -2  -8   9      114.51      102.31      2.32 o 
  -1  -8   9       55.46       51.96      1.57 o 
   0  -8   9        5.15        6.06      0.99 o 
   1  -8   9        0.04        0.35      0.31 o 
   2  -8   9        0.25        0.43      0.32 o 
   3  -8   9       50.86       53.03      2.48 o 
   4  -8   9        1.83        1.03      0.48 o 
  -4  -7   9       42.46       44.67      2.48 o 
  -3  -7   9       92.71       83.38      3.18 o 
  -2  -7   9        8.51        5.51      0.70 o 
  -1  -7   9      106.64      103.67      2.13 o 
   0  -7   9       30.70       29.18      1.03 o 
   1  -7   9      267.52      281.43      3.24 o 
   2  -7   9       25.05       23.18      0.89 o 
   3  -7   9        7.68        5.67      0.94 o 
   4  -7   9        0.00       -0.55      0.74 o 
   5  -7   9       50.82       58.66      2.98 o 
  -3  -6   9       81.37       76.58      2.28 o 
  -2  -6   9      161.86      167.32      3.33 o 
  -1  -6   9        0.81        0.68      0.31 o 
   0  -6   9        8.27       10.42      0.50 o 
   1  -6   9       44.04       47.30      1.09 o 
   2  -6   9      110.08      105.46      2.30 o 
   3  -6   9      210.82      218.32      3.85 o 
   4  -6   9        0.49        0.92      0.45 o 
   5  -6   9        0.00        0.00      0.69 o 
  -4  -5   9      100.95      105.12      3.77 o 
  -3  -5   9       90.31       87.97      3.28 o 
  -2  -5   9      261.23      257.99      5.46 o 
  -1  -5   9       67.87       57.18      2.18 o 
   0  -5   9      609.93      614.00      5.27 o 
   1  -5   9        4.61        5.39      0.99 o 
   2  -5   9      213.29      215.35      3.47 o 
   3  -5   9      380.35      377.05      5.51 o 
   4  -5   9        2.63        3.48      0.63 o 
   5  -5   9        0.64       -0.20      0.69 o 
  -5  -4   9       42.26       38.32      2.48 o 
  -4  -4   9       54.35       68.19      2.78 o 
  -3  -4   9        3.41        6.25      0.99 o 
  -2  -4   9        0.13        0.20      0.50 o 
  -1  -4   9      266.38      270.49      5.56 o 
   0  -4   9      109.21      121.84      1.98 o 
   1  -4   9        0.69        0.26      0.24 o 
   2  -4   9       95.13      101.63      2.17 o 
   3  -4   9      239.30      246.89      4.00 o 
   4  -4   9       46.41       41.97      1.61 o 
   5  -4   9       30.19       29.58      2.18 o 
  -4  -3   9        3.43        4.37      0.99 o 
  -3  -3   9      478.84      468.32      8.74 o 
  -2  -3   9      149.89      130.03      3.57 o 
  -1  -3   9      137.15      115.44      3.18 o 
   0  -3   9        1.79        2.60      0.33 o 
   1  -3   9       18.13       17.95      0.80 o 
   2  -3   9      102.16       99.14      2.58 o 
   3  -3   9        3.86        5.55      0.84 o 
   4  -3   9        0.65       -0.10      0.60 o 
   5  -3   9        6.41       11.22      1.59 o 
  -5  -2   9        0.01        0.50      0.69 o 
  -4  -2   9        0.30       -0.20      0.60 o 
  -3  -2   9       33.79       31.47      1.89 o 
  -2  -2   9     1011.51     1033.83     15.78 o 
  -1  -2   9      392.11      428.12      7.54 o 
   0  -2   9      587.76      596.64      6.39 o 
   1  -2   9       56.85       51.53      1.34 o 
   2  -2   9      215.99      218.48      4.67 o 
   3  -2   9        8.57       12.09      0.88 o 
   4  -2   9       50.61       49.43      2.58 o 
   5  -2   9        2.08        2.38      0.89 o 
  -5  -1   9       25.22       30.57      2.18 o 
  -4  -1   9       26.25       23.72      1.89 o 
  -3  -1   9        9.20       10.42      1.29 o 
  -2  -1   9       83.17       87.45      2.88 o 
  -1  -1   9       29.21       32.74      0.92 o 
   0  -1   9        0.29        0.91      0.35 o 
   1  -1   9        0.62        3.93      1.09 o 
   2  -1   9       11.82        8.89      0.73 o 
   3  -1   9        1.55        1.89      0.69 o 
   4  -1   9        0.00       -0.20      0.60 o 
   5  -1   9        3.37        2.98      0.99 o 
  -5   0   9        0.21        0.30      0.79 o 
  -4   0   9      164.87      170.93      4.96 o 
  -3   0   9      116.86      118.22      3.67 o 
  -2   0   9      239.16      246.07      5.46 o 
  -1   0   9        6.06        7.54      0.50 o 
   0   0   9       49.87       32.51      0.98 o 
   1   0   9      115.98      117.22      2.10 o 
   2   0   9      204.67      191.43      3.23 o 
   3   0   9        5.15        4.67      0.99 o 
   4   0   9       55.43       49.63      2.58 o 
  -5   1   9        1.92        2.68      1.09 o 
  -4   1   9       35.24       42.68      2.38 o 
  -3   1   9        0.01       -0.10      0.60 o 
  -2   1   9        0.39        0.79      0.60 o 
  -1   1   9      326.52      336.84      4.12 o 
   0   1   9       15.47       15.71      0.73 o 
   1   1   9       21.55       22.71      0.88 o 
   2   1   9      176.61      180.36      4.47 o 
   3   1   9       54.60       51.52      2.48 o 
   4   1   9        7.53        9.33      1.39 o 
  -5   2   9      101.49      111.17      4.37 o 
  -4   2   9        2.30        1.89      0.79 o 
  -3   2   9       43.22       39.51      2.18 o 
  -2   2   9       20.64       20.52      0.94 o 
  -1   2   9       75.59       63.03      2.93 o 
   0   2   9        8.40        9.36      0.74 o 
   1   2   9      220.02      220.83      4.37 o 
   2   2   9       10.87        8.74      1.09 o 
   3   2   9        5.60        7.15      1.19 o 
   4   2   9        0.13        0.40      0.60 o 
  -5   3   9       12.04       15.98      1.99 o 
  -4   3   9       63.44       60.45      3.08 o 
  -3   3   9       11.26        9.93      1.39 o 
  -2   3   9      220.94      219.85      3.31 o 
  -1   3   9       82.33       86.60      1.85 o 
   0   3   9      456.97      492.74      5.82 o 
   1   3   9       72.62       70.48      2.58 o 
   2   3   9      166.38      159.91      4.37 o 
   3   3   9        0.56        0.60      0.60 o 
   4   3   9       26.61       29.48      2.18 o 
  -5   4   9        0.55        0.99      0.89 o 
  -4   4   9        7.34        6.95      1.29 o 
  -3   4   9       41.97       44.77      2.48 o 
  -2   4   9        2.71        3.52      0.55 o 
  -1   4   9       97.58       97.39      3.33 o 
   0   4   9       40.51       44.60      1.94 o 
   1   4   9       67.83       80.11      2.88 o 
   2   4   9       59.18       54.20      2.58 o 
   3   4   9       12.82       13.70      1.69 o 
  -4   5   9        0.05        0.30      0.79 o 
  -3   5   9       46.03       51.12      2.68 o 
  -2   5   9       34.57       30.29      1.39 o 
  -1   5   9      172.43      181.98      3.12 o 
   0   5   9       61.82       49.73      2.18 o 
   1   5   9       88.74       92.81      3.28 o 
   2   5   9       52.88       45.26      2.38 o 
   3   5   9       18.60       19.85      1.99 o 
  -4   6   9        5.61        3.87      1.09 o 
  -3   6   9        3.88        3.23      0.64 o 
  -2   6   9        6.89        5.96      0.76 o 
  -1   6   9        0.69        0.60      0.50 o 
   0   6   9       23.38       29.18      1.79 o 
   1   6   9       19.25       21.54      1.69 o 
   2   6   9       44.97       45.56      2.48 o 
  -3   7   9       31.51       32.68      2.58 o 
  -2   7   9       24.39       24.52      1.69 o 
  -1   7   9       20.90       18.17      1.69 o 
   0   7   9       44.37       42.78      2.28 o 
   1   7   9       83.53       84.57      3.37 o 
   2   7   9       17.20       21.44      2.08 o 
  -3   8   9        2.13        3.93      0.80 o 
  -2   8   9        7.73        5.36      0.99 o 
  -1   8   9       10.79       11.71      1.49 o 
   0   8   9        0.16        1.49      0.79 o 
   1   8   9       60.39       58.47      2.98 o 
   0 -12  10        3.45        3.97      1.19 o 
   1 -12  10        5.94        6.15      1.39 o 
   2 -12  10       21.34       24.33      1.64 o 
  -2 -11  10       20.15       20.75      1.89 o 
   0 -11  10       53.63       55.19      2.88 o 
   1 -11  10       35.83       34.25      2.38 o 
   2 -11  10       22.78       24.93      1.34 o 
   3 -11  10       16.26       16.67      1.39 o 
  -2 -10  10       21.51       19.85      1.79 o 
  -1 -10  10       34.32       32.76      2.08 o 
   0 -10  10       11.37       13.00      1.59 o 
   1 -10  10       94.16       86.36      3.57 o 
   2 -10  10       14.26       14.41      1.12 o 
   3 -10  10        3.03        1.88      0.64 o 
  -3  -9  10        0.12        0.69      0.69 o 
  -2  -9  10       50.70       50.72      1.72 o 
  -1  -9  10        2.26        2.17      0.52 o 
   0  -9  10       13.37       14.79      1.59 o 
   1  -9  10       22.11       20.57      1.44 o 
   2  -9  10        0.89        0.87      0.48 o 
   3  -9  10       15.64       15.51      1.03 o 
   4  -9  10        3.31        2.81      0.58 o 
  -3  -8  10       49.12       55.89      2.68 o 
  -2  -8  10        0.04       -0.40      0.35 o 
  -1  -8  10      189.70      202.74      3.35 o 
   0  -8  10        2.07        1.69      0.69 o 
   1  -8  10       26.27       31.41      1.24 o 
   2  -8  10        2.36        2.35      0.53 o 
   3  -8  10      247.83      247.15      3.54 o 
   4  -8  10        6.62        4.82      1.29 o 
  -4  -7  10        0.70       -0.60      0.60 o 
  -3  -7  10       12.62       15.49      1.12 o 
  -2  -7  10        2.37        1.64      0.49 o 
  -1  -7  10        0.10        1.20      0.65 o 
   0  -7  10        0.24        0.00      0.40 o 
   1  -7  10        0.51        0.43      0.27 o 
   2  -7  10        0.75       -0.01      1.14 o 
   3  -7  10       57.00       60.75      1.95 o 
   4  -7  10        0.71       -0.08      0.79 o 
  -4  -6  10       88.41       85.37      3.37 o 
  -3  -6  10       11.85       10.35      0.91 o 
  -2  -6  10      491.07      488.92      6.13 o 
  -1  -6  10        5.54        4.67      0.69 o 
   0  -6  10      437.90      428.42      8.04 o 
   1  -6  10        1.49        1.16      0.50 o 
   2  -6  10      933.11      973.92     11.27 o 
   3  -6  10        7.88        7.26      1.29 o 
   4  -6  10        1.89        4.76      1.04 o 
   5  -6  10        0.41        0.40      0.79 o 
  -4  -5  10        5.23        6.72      0.84 o 
  -3  -5  10        7.04        6.35      1.09 o 
  -2  -5  10       24.68       21.64      1.49 o 
  -1  -5  10        0.01       -0.30      0.40 o 
   0  -5  10        7.88        7.54      0.99 o 
   1  -5  10      158.25      159.70      2.71 o 
   2  -5  10      229.79      245.27      3.85 o 
   3  -5  10      206.65      212.66      6.10 o 
   4  -5  10       30.71       34.05      1.58 o 
   5  -5  10       20.82       22.04      2.18 o 
  -4  -4  10        6.42        3.97      0.99 o 
  -3  -4  10      237.88      250.74      5.76 o 
  -2  -4  10       69.10       75.14      2.68 o 
  -1  -4  10       60.93       67.30      2.48 o 
   0  -4  10       58.73       57.71      1.36 o 
   1  -4  10       81.01       78.60      2.48 o 
   2  -4  10        7.51        8.19      0.77 o 
   3  -4  10       19.93       18.36      1.29 o 
   4  -4  10       19.94       17.97      1.89 o 
   5  -4  10        5.28        2.08      0.89 o 
  -5  -3  10        5.06        5.96      1.19 o 
  -4  -3  10        0.02       -0.60      0.60 o 
  -3  -3  10        0.30        1.79      0.79 o 
  -2  -3  10       16.93       18.96      1.39 o 
  -1  -3  10       26.47       24.42      1.49 o 
   0  -3  10      458.42      501.98      5.64 o 
   1  -3  10       21.42       23.00      0.99 o 
   2  -3  10      127.18      117.73      2.39 o 
   3  -3  10        6.09        5.10      0.66 o 
   4  -3  10      113.41       99.76      3.77 o 
   5  -3  10        4.26        3.57      1.09 o 
  -5  -2  10        0.18       -0.20      0.69 o 
  -4  -2  10       16.16       13.10      1.59 o 
  -3  -2  10       57.90       55.29      2.58 o 
  -2  -2  10        1.95        1.89      0.69 o 
  -1  -2  10      332.24      332.83      6.45 o 
   0  -2  10       51.73       59.40      1.38 o 
   1  -2  10        0.01        0.55      0.28 o 
   2  -2  10       40.81       35.95      1.26 o 
   3  -2  10       96.67       98.77      3.47 o 
   4  -2  10        0.91        0.79      0.69 o 
  -5  -1  10       48.20       62.93      3.18 o 
  -4  -1  10      281.37      302.75      7.15 o 
  -3  -1  10        0.48        0.30      0.60 o 
  -2  -1  10      160.95      160.51      4.27 o 
  -1  -1  10      200.77      187.71      4.37 o 
   0  -1  10      294.57      315.55      4.01 o 
   1  -1  10      174.45      170.21      2.77 o 
   2  -1  10      107.50      109.52      2.20 o 
   3  -1  10      182.61      166.96      4.57 o 
   4  -1  10       57.21       62.54      2.98 o 
  -5   0  10       46.35       42.58      2.68 o 
  -4   0  10       10.08        9.03      1.49 o 
  -3   0  10      109.72      109.88      3.67 o 
  -2   0  10       53.01       64.42      2.58 o 
  -1   0  10       55.52       63.58      1.43 o 
   0   0  10        0.35        0.41      0.24 o 
   1   0  10        0.98        0.97      0.31 o 
   2   0  10       97.83       94.70      3.08 o 
   3   0  10       27.18       19.46      1.59 o 
   4   0  10       35.80       32.66      2.28 o 
  -5   1  10       78.72       77.92      3.67 o 
  -4   1  10        0.00        0.30      0.60 o 
  -3   1  10       19.06       14.79      1.59 o 
  -2   1  10        0.08        0.69      0.50 o 
  -1   1  10       81.24       83.92      1.72 o 
   0   1  10       38.18       45.52      1.26 o 
   1   1  10      317.63      316.72      4.62 o 
   2   1  10       39.51       42.48      2.08 o 
   3   1  10       17.07       21.14      1.69 o 
   4   1  10        0.02        0.79      0.69 o 
  -5   2  10        0.01        0.79      0.89 o 
  -4   2  10       25.83       30.28      2.18 o 
  -3   2  10       41.72       43.28      2.38 o 
  -2   2  10       47.52       41.79      2.18 o 
  -1   2  10       28.83       30.07      1.07 o 
   0   2  10       13.21       14.43      1.64 o 
   1   2  10       24.71       25.11      1.49 o 
   2   2  10      125.87      117.83      3.67 o 
   3   2  10        0.13       -0.40      0.40 o 
   4   2  10        9.45       10.32      1.59 o 
  -4   3  10       14.78       14.19      1.79 o 
  -3   3  10      146.60      145.52      4.57 o 
  -2   3  10       38.54       38.43      1.54 o 
  -1   3  10      239.92      229.25      3.49 o 
   0   3  10        6.66        7.84      0.70 o 
   1   3  10       54.44       53.01      2.28 o 
   2   3  10       45.11       47.05      2.38 o 
   3   3  10        2.00        1.69      0.79 o 
  -4   4  10        6.94        6.85      1.39 o 
  -3   4  10       87.43       91.52      3.67 o 
  -2   4  10       14.29       12.67      1.39 o 
  -1   4  10      279.90      278.36      4.72 o 
   0   4  10      325.98      339.88      6.55 o 
   1   4  10      142.26      139.07      3.97 o 
   2   4  10       39.07       41.59      2.28 o 
   3   4  10       27.26       26.40      2.08 o 
  -4   5  10        2.42        1.69      0.89 o 
  -3   5  10        5.61        5.26      1.19 o 
  -2   5  10        0.17        0.55      0.55 o 
  -1   5  10        2.73        4.16      0.59 o 
   0   5  10       14.69       12.41      1.29 o 
   1   5  10       38.47       39.51      2.18 o 
   2   5  10        3.77        3.57      0.89 o 
  -3   6  10        4.35        3.87      1.19 o 
  -2   6  10       27.68       27.45      1.31 o 
  -1   6  10       25.17       23.33      1.59 o 
   0   6  10      121.81      123.19      3.77 o 
   1   6  10       46.57       47.55      2.48 o 
   2   6  10        4.84        4.27      1.09 o 
  -3   7  10       16.60       19.55      2.08 o 
  -2   7  10        1.02        1.14      0.52 o 
  -1   7  10        3.52        2.48      0.79 o 
   0   7  10        0.73        1.69      0.79 o 
   1   7  10       11.68        9.63      1.39 o 
  -1   8  10        0.75        1.59      0.79 o 
   0 -12  11       19.92       21.34      2.18 o 
   1 -12  11       75.61       73.45      3.67 o 
  -1 -11  11        3.89        4.76      1.19 o 
   0 -11  11        2.89        2.48      1.09 o 
   1 -11  11        1.89        1.89      0.99 o 
   2 -11  11        0.55       -0.27      0.45 o 
   3 -11  11        0.02        0.32      0.52 o 
  -2 -10  11       77.30       91.32      3.28 o 
  -1 -10  11       31.22       33.75      2.18 o 
   0 -10  11      154.89      154.45      4.76 o 
   1 -10  11       83.83       74.84      3.37 o 
   2 -10  11       18.93       21.78      1.26 o 
   3 -10  11       18.53       16.24      1.09 o 
  -3  -9  11       13.29       17.97      1.89 o 
  -2  -9  11        2.02        2.13      0.56 o 
  -1  -9  11       16.80       19.06      1.59 o 
   0  -9  11        1.32        0.10      0.60 o 
   1  -9  11       56.89       53.40      2.78 o 
   2  -9  11       26.25       28.44      1.56 o 
   3  -9  11      138.55      149.93      2.73 o 
   4  -9  11       11.91       13.44      1.04 o 
  -3  -8  11       13.76       14.89      1.69 o 
  -2  -8  11        0.25        0.05      0.35 o 
  -1  -8  11       16.71       14.43      1.39 o 
   0  -8  11       11.97        7.35      1.19 o 
   1  -8  11        0.05       -0.40      0.50 o 
   2  -8  11      104.02      100.42      4.03 o 
   3  -8  11       81.26       75.24      3.47 o 
   4  -8  11        9.51        7.66      1.00 o 
  -3  -7  11        0.10       -0.15      0.60 o 
  -2  -7  11      100.13       93.57      2.24 o 
  -1  -7  11        2.90        3.24      0.60 o 
   0  -7  11      331.09      316.55      6.85 o 
   1  -7  11        1.27        2.03      0.45 o 
   2  -7  11      113.75      130.62      2.81 o 
   3  -7  11       65.69       71.05      2.16 o 
   4  -7  11       32.49       31.63      1.61 o 
  -4  -6  11        1.16        0.30      0.69 o 
  -3  -6  11        0.02        0.20      0.42 o 
  -2  -6  11        8.43        8.34      0.84 o 
  -1  -6  11        7.05        9.81      0.80 o 
   0  -6  11       32.63       32.16      1.89 o 
   1  -6  11       10.04        9.80      0.79 o 
   2  -6  11      605.61      641.34      7.80 o 
   3  -6  11        0.36        0.56      0.50 o 
   4  -6  11       18.14       17.76      2.68 o 
  -4  -5  11       27.58       26.40      1.89 o 
  -3  -5  11       59.93       61.15      2.68 o 
  -2  -5  11        0.57        0.30      0.50 o 
  -1  -5  11      312.63      300.17      6.35 o 
   0  -5  11      154.09      166.07      4.37 o 
   1  -5  11       15.96       17.80      0.98 o 
   2  -5  11        5.73        5.31      0.73 o 
   3  -5  11       36.42       37.01      1.51 o 
   4  -5  11       71.68       73.95      5.11 o 
  -4  -4  11       27.87       25.61      1.89 o 
  -3  -4  11       20.74       18.86      1.59 o 
  -2  -4  11       64.67       64.72      2.68 o 
  -1  -4  11       18.75       17.37      1.39 o 
   0  -4  11      188.78      193.27      4.67 o 
   1  -4  11      633.11      664.55      7.52 o 
   2  -4  11      348.27      361.54      6.20 o 
   3  -4  11        0.30        1.66      1.89 o 
   4  -4  11        0.21        0.89      0.69 o 
  -4  -3  11        0.69        0.50      0.69 o 
  -3  -3  11       12.77       13.60      1.59 o 
  -2  -3  11        0.02        0.00      0.40 o 
  -1  -3  11      166.35      168.55      4.27 o 
   0  -3  11       20.05       21.52      0.88 o 
   1  -3  11      166.70      167.02      2.87 o 
   2  -3  11        0.85        1.14      0.42 o 
   3  -3  11       69.27       69.20      2.00 o 
   4  -3  11       13.82       11.02      1.49 o 
  -4  -2  11       40.08       41.39      2.48 o 
  -3  -2  11      165.58      160.41      4.67 o 
  -2  -2  11       28.37       26.70      1.69 o 
  -1  -2  11      301.74      284.09      5.96 o 
   0  -2  11      314.65      330.37      4.24 o 
   1  -2  11      358.95      357.43      4.70 o 
   2  -2  11       70.85       71.52      3.52 o 
   3  -2  11        2.09        0.30      0.60 o 
   4  -2  11       58.07       50.53      2.78 o 
  -5  -1  11        1.81        2.18      1.09 o 
  -4  -1  11        9.20       11.51      1.69 o 
  -3  -1  11        3.37        6.85      1.09 o 
  -2  -1  11       14.41       12.11      1.39 o 
  -1  -1  11       11.92       13.70      1.19 o 
   0  -1  11       27.97       33.42      2.13 o 
   1  -1  11        4.48        4.71      1.29 o 
   2  -1  11        3.09        4.07      0.56 o 
   3  -1  11        2.38        0.89      0.69 o 
   4  -1  11        8.41        8.24      1.39 o 
  -5   0  11        8.35        7.25      1.49 o 
  -4   0  11        6.17        5.06      1.19 o 
  -3   0  11       26.77       29.78      1.99 o 
  -2   0  11       57.46       52.81      2.38 o 
  -1   0  11      157.71      150.38      3.97 o 
   0   0  11       16.29       12.92      0.79 o 
   1   0  11      317.47      324.26      4.42 o 
   2   0  11      103.34       94.20      3.18 o 
   3   0  11      267.18      256.20      6.25 o 
   4   0  11        7.84       11.42      1.59 o 
  -4   1  11        4.38        3.18      0.99 o 
  -3   1  11        0.18        0.30      0.69 o 
  -2   1  11        0.01        0.40      0.60 o 
  -1   1  11       16.78       13.73      0.81 o 
   0   1  11        6.32        6.68      0.99 o 
   1   1  11       35.29       32.15      1.34 o 
   2   1  11       25.44       29.88      1.89 o 
   3   1  11        4.71        3.37      0.99 o 
   4   1  11       36.94       38.41      2.58 o 
  -4   2  11       56.72       61.15      3.08 o 
  -3   2  11        3.82        2.18      0.89 o 
  -2   2  11      125.16      125.57      3.97 o 
  -1   2  11       41.53       39.65      1.69 o 
   0   2  11       98.28      102.00      2.14 o 
   1   2  11       57.77       58.96      2.38 o 
   2   2  11      190.14      175.60      4.76 o 
   3   2  11       20.48       24.02      2.18 o 
  -4   3  11        0.15        0.50      0.69 o 
  -3   3  11       64.76       66.61      3.08 o 
  -2   3  11       15.47       16.78      1.69 o 
  -1   3  11      211.67      212.60      3.42 o 
   0   3  11        1.23        1.08      0.45 o 
   1   3  11        0.87        0.40      0.50 o 
   2   3  11        3.01        2.58      0.79 o 
   3   3  11      110.80      111.27      4.17 o 
  -4   4  11        0.02        0.00      0.69 o 
  -3   4  11        2.71        2.38      0.89 o 
  -2   4  11        0.03       -0.10      0.60 o 
  -1   4  11       32.33       30.55      2.18 o 
   0   4  11       13.57       12.01      1.29 o 
   1   4  11       33.55       26.70      1.79 o 
   2   4  11       33.58       39.01      2.28 o 
  -3   5  11        6.99        7.94      1.39 o 
  -2   5  11       33.63       40.77      1.50 o 
  -1   5  11       10.46       11.25      0.90 o 
   0   5  11       13.34       12.01      1.39 o 
   1   5  11        6.53        6.75      1.19 o 
   2   5  11       36.86       34.44      2.28 o 
  -3   6  11        0.16        2.08      0.99 o 
  -2   6  11        2.61        1.94      1.44 o 
  -1   6  11        0.41        0.50      0.60 o 
   0   6  11        1.02        1.99      0.79 o 
   1   6  11        0.01        0.40      0.69 o 
  -2   7  11       30.79       33.55      2.08 o 
  -1   7  11        1.08        0.20      0.60 o 
   0   7  11       43.73       40.90      2.38 o 
  -1 -11  12       22.81       21.24      2.08 o 
   0 -11  12       68.39       72.26      3.47 o 
   1 -11  12        9.05        9.03      1.59 o 
   2 -11  12       13.91       15.78      1.99 o 
  -1 -10  12        3.14        0.79      0.79 o 
   0 -10  12        2.06        1.79      0.79 o 
   1 -10  12       69.90       70.38      3.37 o 
   2 -10  12        0.14       -0.10      0.69 o 
   3 -10  12       11.38       15.04      1.06 o 
  -2  -9  12        0.11       -0.38      0.50 o 
  -1  -9  12       34.32       29.28      1.99 o 
   0  -9  12       32.83       29.88      2.08 o 
   1  -9  12       15.67       17.07      1.89 o 
   2  -9  12        4.19        4.57      0.57 o 
   3  -9  12      114.11      114.55      2.37 o 
  -3  -8  12        0.98        1.88      1.34 o 
  -2  -8  12       72.81       72.60      2.07 o 
  -1  -8  12        0.00        1.49      0.69 o 
   0  -8  12      265.33      244.49      6.06 o 
   1  -8  12       11.02       11.02      1.49 o 
   2  -8  12        4.31        2.70      0.49 o 
   3  -8  12       37.51       40.14      1.71 o 
   4  -8  12       50.71       56.80      2.18 o 
  -3  -7  12        1.83        1.59      0.56 o 
  -2  -7  12        0.11        0.45      0.42 o 
  -1  -7  12       74.14       68.99      2.88 o 
   0  -7  12        7.02        6.35      1.09 o 
   1  -7  12        3.05        3.67      0.89 o 
   2  -7  12       86.81       75.90      3.77 o 
   3  -7  12       19.66       19.29      1.74 o 
   4  -7  12       14.51       13.67      1.26 o 
  -4  -6  12        5.44        4.27      1.09 o 
  -3  -6  12       45.67       51.21      1.79 o 
  -2  -6  12        0.99        1.29      0.69 o 
  -1  -6  12      167.80      160.41      4.47 o 
   0  -6  12        0.16       -0.10      0.50 o 
   1  -6  12       58.91       65.32      2.78 o 
   2  -6  12      166.72      181.37      3.39 o 
   3  -6  12       59.96       59.68      2.00 o 
   4  -6  12       21.16       16.23      1.33 o 
  -4  -5  12        0.04       -0.89      0.60 o 
  -3  -5  12        7.37        4.07      0.89 o 
  -2  -5  12       25.18       18.86      1.49 o 
  -1  -5  12       24.77       19.95      1.59 o 
   0  -5  12        5.13        3.57      0.89 o 
   1  -5  12       12.23       13.14      0.98 o 
   2  -5  12       27.38       24.71      1.19 o 
   3  -5  12        1.52        1.74      0.56 o 
   4  -5  12        6.19        7.54      1.29 o 
  -4  -4  12        7.20        7.44      1.29 o 
  -3  -4  12       87.24       90.53      3.37 o 
  -2  -4  12       35.07       32.16      1.99 o 
  -1  -4  12      110.36      117.13      3.57 o 
   0  -4  12       22.25       26.70      1.69 o 
   1  -4  12     1238.45     1291.35     16.78 o 
   2  -4  12        7.66        6.99      0.76 o 
   3  -4  12        5.37       13.40      1.49 o 
   4  -4  12        2.55        1.59      0.89 o 
  -4  -3  12       13.51        8.64      1.39 o 
  -3  -3  12       78.91       76.43      3.18 o 
  -2  -3  12      127.54      114.15      3.67 o 
  -1  -3  12      125.78      109.09      3.37 o 
   0  -3  12        2.86        2.88      0.69 o 
   1  -3  12       41.44       40.53      1.40 o 
   2  -3  12        4.98        5.40      0.66 o 
   3  -3  12        0.16       -0.40      0.60 o 
   4  -3  12       19.80       24.92      1.99 o 
  -4  -2  12       78.12       88.05      3.67 o 
  -3  -2  12        0.60        0.69      0.69 o 
  -2  -2  12       24.16       21.24      1.59 o 
  -1  -2  12       24.00       25.41      1.69 o 
   0  -2  12      211.07      216.89      5.06 o 
   1  -2  12      106.00      110.56      3.08 o 
   2  -2  12        2.40        3.26      0.65 o 
   3  -2  12       83.90       74.25      3.18 o 
   4  -2  12        0.07        0.89      0.79 o 
  -4  -1  12       27.47       30.47      2.18 o 
  -2  -1  12       26.69       28.69      1.89 o 
  -1  -1  12      105.86      103.83      3.37 o 
   0  -1  12      229.67      239.56      3.56 o 
   1  -1  12        0.28       -0.14      0.30 o 
   2  -1  12        4.46        3.77      0.89 o 
   3  -1  12      180.86      162.30      4.76 o 
   4  -1  12        0.18        0.20      0.60 o 
  -4   0  12        0.94        0.69      0.89 o 
  -3   0  12       10.38        8.34      1.29 o 
  -2   0  12       19.02       13.20      1.49 o 
  -1   0  12       12.56       12.41      1.39 o 
   0   0  12      151.26      149.17      2.66 o 
   1   0  12        0.31        0.07      0.31 o 
   2   0  12      191.62      166.76      4.57 o 
   3   0  12        0.65        0.99      0.69 o 
   4   0  12        1.16       -0.10      0.69 o 
  -4   1  12       29.73       31.07      2.38 o 
  -3   1  12        0.93        0.00      0.60 o 
  -2   1  12      259.27      260.07      6.15 o 
  -1   1  12      249.74      253.42      5.76 o 
   0   1  12      177.95      174.91      2.98 o 
   1   1  12       16.98       21.54      1.49 o 
   2   1  12       89.83       85.76      3.18 o 
   3   1  12       21.00       23.13      1.89 o 
  -4   2  12        0.47        0.30      0.79 o 
  -3   2  12       10.41       10.22      1.49 o 
  -2   2  12       32.54       34.64      2.18 o 
  -1   2  12       70.64       77.03      2.98 o 
   0   2  12       60.09       56.08      1.65 o 
   1   2  12       12.87       14.39      1.49 o 
   2   2  12        7.99        5.26      1.09 o 
   3   2  12       34.56       33.75      2.28 o 
  -4   3  12        8.66        7.74      1.49 o 
  -3   3  12       15.87       22.73      1.99 o 
  -2   3  12       48.29       53.50      2.68 o 
  -1   3  12       38.93       42.36      1.43 o 
   0   3  12       26.53       21.94      1.49 o 
   1   3  12       30.58       26.90      1.79 o 
   2   3  12       22.58       27.20      1.99 o 
  -3   4  12        3.61        2.48      0.99 o 
  -2   4  12        7.81        9.23      1.49 o 
  -1   4  12        5.44        6.14      0.69 o 
   0   4  12       19.51       20.45      1.49 o 
   1   4  12       24.81       22.93      1.79 o 
   2   4  12       39.83       41.69      2.38 o 
  -3   5  12        6.69       10.82      1.69 o 
  -2   5  12        2.16        2.18      0.89 o 
  -1   5  12        0.24        0.50      0.60 o 
   0   5  12       16.04       14.69      1.59 o 
   1   5  12       21.76       21.84      1.79 o 
  -2   6  12       45.77       49.83      2.78 o 
  -1   6  12        7.11        7.05      1.19 o 
   0   6  12       30.95       34.35      2.18 o 
   0 -11  13        0.31        0.20      0.79 o 
   1 -11  13       35.21       36.83      2.68 o 
  -1 -10  13       24.43       27.30      2.08 o 
   0 -10  13       42.08       38.02      2.48 o 
   1 -10  13        2.88        4.37      1.19 o 
   2 -10  13        3.17        5.56      1.29 o 
  -2  -9  13       21.47       20.85      1.79 o 
  -1  -9  13        1.97        1.79      0.79 o 
   0  -9  13       47.98       47.94      2.58 o 
   1  -9  13        6.41        6.65      1.29 o 
   2  -9  13        0.09       -0.40      0.69 o 
   3  -9  13        3.89        5.17      0.71 o 
  -3  -8  13       40.04       39.51      1.69 o 
  -2  -8  13       28.05       34.34      1.89 o 
  -1  -8  13       78.18       75.94      3.18 o 
   0  -8  13      112.11      101.94      3.77 o 
   1  -8  13       59.73       64.22      3.08 o 
   2  -8  13        0.79        1.87      1.04 o 
   3  -8  13        3.58        3.79      0.76 o 
  -3  -7  13       35.72       34.49      1.58 o 
  -2  -7  13        3.81        2.96      0.84 o 
  -1  -7  13       33.25       31.47      1.99 o 
   0  -7  13        3.01        1.99      0.79 o 
   1  -7  13      143.70      145.12      4.57 o 
   2  -7  13       70.22       66.42      2.13 o 
   3  -7  13       42.20       42.13      1.75 o 
  -3  -6  13       40.21       35.04      2.18 o 
  -2  -6  13       23.25       19.95      1.69 o 
  -1  -6  13      116.82       98.47      3.47 o 
   0  -6  13        2.97        2.68      0.79 o 
   1  -6  13      119.30      120.01      3.97 o 
   2  -6  13        6.58        6.41      0.79 o 
   3  -6  13       13.65       12.57      2.03 o 
   4  -6  13       19.32       21.88      1.58 o 
  -4  -5  13        8.97       11.32      1.59 o 
  -3  -5  13       20.02       24.92      1.89 o 
  -2  -5  13       13.53       10.82      1.39 o 
  -1  -5  13      142.97      135.89      4.17 o 
   0  -5  13      122.69      134.20      4.07 o 
   1  -5  13       67.12       59.26      2.68 o 
   2  -5  13       48.04       45.80      2.13 o 
   3  -5  13       90.73       88.35      2.45 o 
   4  -5  13        1.64        1.89      0.89 o 
  -4  -4  13        2.06        2.08      0.99 o 
  -3  -4  13        0.43       -0.40      0.60 o 
  -2  -4  13        8.94       10.92      1.39 o 
  -1  -4  13      131.83      124.38      3.87 o 
   0  -4  13       97.09      101.15      3.47 o 
   1  -4  13       20.83       16.79      1.94 o 
   2  -4  13       10.35       10.31      0.95 o 
   3  -4  13       16.01       19.15      1.37 o 
   4  -4  13        4.41        3.67      0.99 o 
  -4  -3  13       56.25       59.56      2.98 o 
  -3  -3  13       30.92       27.69      1.99 o 
  -2  -3  13      278.86      276.94      6.45 o 
  -1  -3  13        2.22        1.69      0.69 o 
   0  -3  13        0.36        0.10      0.50 o 
   1  -3  13       39.74       34.05      2.38 o 
   2  -3  13       59.24       52.92      2.48 o 
   3  -3  13        0.08        0.60      0.69 o 
   4  -3  13       39.97       42.09      2.58 o 
  -4  -2  13        0.70        1.19      0.99 o 
  -3  -2  13       67.95       68.39      3.08 o 
  -2  -2  13        0.04        0.60      0.60 o 
  -1  -2  13       28.23       29.78      1.89 o 
   0  -2  13      203.78      191.98      4.86 o 
   1  -2  13       85.31       89.88      2.23 o 
   2  -2  13      105.21      102.37      2.42 o 
   3  -2  13       43.64       45.46      2.58 o 
  -4  -1  13       12.06        8.64      1.49 o 
  -3  -1  13       44.82       49.14      2.68 o 
  -2  -1  13       13.51       11.91      1.49 o 
  -1  -1  13       14.85       12.21      1.49 o 
   0  -1  13        1.59        1.99      0.79 o 
   1  -1  13        0.17       -0.42      0.28 o 
   2  -1  13       10.70       11.61      1.39 o 
   3  -1  13        0.33        0.30      0.60 o 
  -4   0  13       40.23       43.97      2.68 o 
  -3   0  13       17.67       17.07      1.89 o 
  -2   0  13       92.04       88.34      3.37 o 
  -1   0  13       37.73       40.70      2.18 o 
   0   0  13      452.75      463.59      5.88 o 
   1   0  13       41.42       42.59      1.47 o 
   2   0  13        8.61        9.43      1.29 o 
   3   0  13        1.66        2.88      0.89 o 
  -4   1  13        1.62        2.78      1.09 o 
  -3   1  13        0.14       -0.20      0.69 o 
  -2   1  13       27.00       23.92      1.89 o 
  -1   1  13       95.24      105.22      3.57 o 
   0   1  13       96.89      100.81      2.24 o 
   1   1  13       42.82       37.82      2.08 o 
   2   1  13        0.13        1.79      0.79 o 
   3   1  13        3.93        4.76      1.09 o 
  -4   2  13       32.40       31.86      2.48 o 
  -3   2  13       10.33        9.73      1.49 o 
  -2   2  13       59.38       64.92      2.98 o 
  -1   2  13      160.71      171.92      4.76 o 
   0   2  13       99.77       93.83      2.21 o 
   1   2  13       84.85       73.85      2.88 o 
   2   2  13       19.65       18.76      1.89 o 
  -3   3  13        4.88        4.76      1.19 o 
  -2   3  13       15.26       15.29      1.79 o 
  -1   3  13       47.78       59.26      2.68 o 
   0   3  13      115.21      111.67      3.57 o 
   1   3  13       47.12       45.56      2.38 o 
   2   3  13       17.25       14.49      1.69 o 
  -3   4  13       13.22       13.00      1.79 o 
  -2   4  13        0.69       -0.10      0.69 o 
  -1   4  13        8.11        9.23      1.39 o 
   0   4  13        0.13       -0.60      0.40 o 
   1   4  13       34.77       33.05      2.08 o 
  -2   5  13      103.83      108.20      4.07 o 
  -1   5  13       27.74       27.50      1.89 o 
   0   5  13        1.17        1.79      0.79 o 
  -1 -10  14        0.71        1.19      0.89 o 
   0 -10  14        0.00        0.89      0.89 o 
   1 -10  14        6.34        5.26      1.29 o 
   2 -10  14        4.55        5.56      1.39 o 
  -2  -9  14       22.48       21.64      1.89 o 
  -1  -9  14       17.26       17.67      1.89 o 
   0  -9  14       84.39       70.08      3.28 o 
   1  -9  14       14.89       12.41      1.79 o 
   2  -9  14        1.88        2.98      1.19 o 
  -2  -8  14        2.77        2.38      0.89 o 
  -1  -8  14        0.03        1.19      0.79 o 
   0  -8  14        0.25        0.69      0.69 o 
   1  -8  14       17.29       14.10      1.79 o 
   2  -8  14        5.40        6.95      1.39 o 
   3  -8  14        0.89        1.76      0.62 o 
  -3  -7  14        0.76        0.73      0.52 o 
  -2  -7  14       12.20       17.12      1.21 o 
  -1  -7  14       21.08       15.98      1.79 o 
   0  -7  14       12.23       15.29      1.79 o 
   1  -7  14        0.17        0.20      0.60 o 
   2  -7  14       12.49       13.30      1.79 o 
   3  -7  14        5.84        5.66      0.88 o 
  -3  -6  14       41.65       46.06      2.58 o 
  -2  -6  14        3.27        6.25      1.19 o 
  -1  -6  14      158.60      153.96      4.67 o 
   0  -6  14       30.26       29.98      1.99 o 
   1  -6  14       67.80       76.53      3.28 o 
   2  -6  14       50.35       53.56      3.62 o 
   3  -6  14       43.38       44.15      1.82 o 
  -3  -5  14        0.04       -0.30      0.60 o 
  -2  -5  14       16.20       13.20      1.59 o 
  -1  -5  14        5.41        5.66      1.09 o 
   0  -5  14        8.08        9.43      1.29 o 
   1  -5  14        0.07        0.79      0.60 o 
   2  -5  14        0.13        0.00      0.42 o 
   3  -5  14        9.01        9.81      2.33 o 
  -3  -4  14        0.72        2.18      0.89 o 
  -2  -4  14      233.55      203.69      5.46 o 
  -1  -4  14       24.30       21.84      1.69 o 
   0  -4  14       77.42       80.30      3.18 o 
   1  -4  14        0.01       -0.69      0.60 o 
   2  -4  14       12.27       15.66      1.16 o 
   3  -4  14        1.10        1.49      0.79 o 
  -3  -3  14        3.76        7.15      1.29 o 
  -2  -3  14        2.16        2.48      0.89 o 
  -1  -3  14       14.21       15.29      1.59 o 
   0  -3  14       88.19       92.31      3.37 o 
   1  -3  14      163.67      160.91      4.57 o 
   2  -3  14       12.79       15.29      1.44 o 
   3  -3  14        6.20        6.65      1.29 o 
  -4  -2  14        5.28        6.25      1.39 o 
  -3  -2  14        5.80        6.85      1.29 o 
  -2  -2  14       22.52       14.79      1.69 o 
  -1  -2  14       33.34       30.37      1.99 o 
   0  -2  14      265.17      262.75      6.15 o 
   1  -2  14        0.66        1.44      0.45 o 
   2  -2  14        9.82       11.42      1.39 o 
   3  -2  14       10.77        8.04      1.39 o 
  -3  -1  14       54.09       53.21      2.88 o 
  -2  -1  14       11.88       10.32      1.39 o 
  -1  -1  14      118.63      115.64      3.77 o 
   0  -1  14      236.00      248.06      5.86 o 
   1  -1  14        5.41        6.69      1.39 o 
   2  -1  14      123.91      132.91      4.27 o 
   3  -1  14        7.92        9.73      1.49 o 
  -3   0  14        1.30        0.69      0.79 o 
  -2   0  14        1.15        0.10      0.69 o 
  -1   0  14      240.29      237.04      5.86 o 
   0   0  14       25.99       28.19      1.79 o 
   1   0  14        6.75        7.54      1.19 o 
   2   0  14        0.03       -0.40      0.60 o 
   3   0  14        0.68        3.87      1.09 o 
  -3   1  14       48.15       52.71      2.88 o 
  -2   1  14        0.02        0.50      0.69 o 
  -1   1  14       15.58       15.58      1.69 o 
   0   1  14       29.87       29.98      1.89 o 
   1   1  14       73.79       71.77      2.98 o 
   2   1  14       35.20       36.23      2.28 o 
  -3   2  14        0.47        2.68      1.09 o 
  -2   2  14        4.28        3.57      0.99 o 
  -1   2  14       83.69       87.05      3.28 o 
   0   2  14       47.28       47.15      2.28 o 
   1   2  14        5.06        5.46      0.99 o 
   2   2  14        0.74       -0.30      0.60 o 
  -3   3  14        2.17        1.39      0.99 o 
  -2   3  14       55.66       53.01      2.88 o 
  -1   3  14        9.53        9.83      1.49 o 
   0   3  14        0.20        0.10      0.50 o 
   1   3  14        5.73        7.64      1.19 o 
  -2   4  14       19.45       18.56      1.99 o 
   0   4  14        0.64        0.89      0.69 o 
  -1  -9  15        0.27       -0.30      0.60 o 
   0  -9  15        5.82        6.15      1.29 o 
   1  -9  15        1.81        3.87      1.09 o 
   2  -9  15        4.66        4.96      1.29 o 
  -2  -8  15       11.93       14.69      1.79 o 
  -1  -8  15        1.84        2.68      0.89 o 
   0  -8  15        9.18       11.22      1.59 o 
   1  -8  15       10.31        9.83      1.49 o 
   2  -8  15        0.41        0.79      0.89 o 
  -2  -7  15        0.06       -0.20      0.60 o 
  -1  -7  15       15.49       12.51      1.59 o 
   0  -7  15       13.33       14.29      1.69 o 
   1  -7  15       35.93       33.95      2.28 o 
   2  -7  15       10.36       13.20      1.79 o 
  -2  -6  15       16.64       16.28      1.79 o 
  -1  -6  15       39.17       31.47      2.18 o 
   0  -6  15       54.10       62.44      2.98 o 
   1  -6  15        8.30       13.50      1.69 o 
   2  -6  15        0.08        0.79      0.79 o 
   3  -6  15        4.54        3.12      0.74 o 
  -3  -5  15        0.19       -0.20      0.60 o 
  -2  -5  15       47.63       44.67      2.58 o 
  -1  -5  15        2.91        2.98      0.89 o 
   0  -5  15      208.73      217.29      5.76 o 
   1  -5  15       10.78        9.83      1.39 o 
   2  -5  15       15.46       20.05      1.79 o 
   3  -5  15        0.41        0.15      0.49 o 
  -3  -4  15        6.35        6.35      1.29 o 
  -2  -4  15       16.54       15.19      1.69 o 
  -1  -4  15       12.01       12.71      1.59 o 
   0  -4  15        0.03        0.60      0.79 o 
   1  -4  15       47.34       48.54      2.58 o 
   2  -4  15        2.08        2.11      0.59 o 
   3  -4  15        0.54        1.79      0.89 o 
  -3  -3  15       12.67       16.38      1.89 o 
  -2  -3  15       13.66       14.39      1.69 o 
  -1  -3  15       94.75       85.27      3.37 o 
   0  -3  15       84.40       77.72      3.18 o 
   1  -3  15        6.81       10.32      1.49 o 
   2  -3  15       26.15       27.93      1.37 o 
   3  -3  15        9.98       10.03      1.49 o 
  -3  -2  15        2.08        0.30      0.69 o 
  -2  -2  15       18.22       19.36      1.69 o 
  -1  -2  15        0.41        0.10      0.60 o 
   0  -2  15       24.01       26.30      1.99 o 
   1  -2  15        0.26       -0.10      0.60 o 
   2  -2  15        6.43        6.25      1.09 o 
  -3  -1  15       40.39       40.40      2.58 o 
  -2  -1  15        8.80        7.15      1.19 o 
  -1  -1  15       46.85       45.16      2.48 o 
   0  -1  15       22.64       23.13      1.79 o 
   1  -1  15      143.14      160.21      4.57 o 
   2  -1  15        4.46        4.96      1.09 o 
  -3   0  15       50.15       56.88      3.08 o 
  -2   0  15        7.84        7.25      1.29 o 
  -1   0  15        0.04        1.09      0.69 o 
   0   0  15       23.96       29.38      1.99 o 
   1   0  15       28.74       26.40      1.89 o 
   2   0  15       41.53       40.70      2.48 o 
  -3   1  15        0.32       -0.20      0.69 o 
  -2   1  15        9.84        8.54      1.39 o 
  -1   1  15        0.12       -0.30      0.60 o 
   0   1  15        6.74        8.44      1.29 o 
   1   1  15        1.24        1.79      0.79 o 
  -2   2  15        4.69        2.28      0.99 o 
  -1   2  15      107.12      118.02      4.07 o 
   1   2  15       27.87       36.33      2.28 o 
  -1  -8  16        2.42        1.89      0.89 o 
   0  -8  16        0.03        0.40      0.69 o 
   1  -8  16       11.97       16.38      1.99 o 
  -1  -7  16       47.63       43.97      2.58 o 
   0  -7  16        6.50        7.35      1.39 o 
   1  -7  16       59.49       61.64      3.18 o 
   2  -7  16        4.60        4.96      1.29 o 
  -2  -6  16       12.43       12.41      1.69 o 
  -1  -6  16       21.60       17.97      1.89 o 
   0  -6  16       22.11       22.83      1.99 o 
   1  -6  16        9.04        8.34      1.39 o 
   2  -6  16       21.82       28.89      2.28 o 
  -2  -5  16        1.40        2.28      0.89 o 
  -1  -5  16        2.91        1.29      0.79 o 
   0  -5  16       10.55        8.83      1.39 o 
   1  -5  16        7.47        7.74      1.39 o 
   2  -5  16        1.78        2.38      0.89 o 
  -2  -4  16       21.44       17.07      1.89 o 
  -1  -4  16        0.21        0.10      0.60 o 
   0  -4  16       13.14       11.51      1.49 o 
   1  -4  16       21.75       21.84      1.89 o 
   2  -4  16       10.81       12.11      1.69 o 
  -2  -3  16       29.25       28.19      2.18 o 
  -1  -3  16       18.66       18.17      1.89 o 
   0  -3  16        0.35        0.40      0.69 o 
   1  -3  16        0.00        0.60      0.69 o 
  -2  -2  16        0.22        1.09      0.79 o 
  -1  -2  16       26.10       28.98      2.08 o 
   0  -2  16       18.65       19.06      1.89 o 
   1  -2  16        5.32        6.75      1.29 o 
   2  -2  16       27.95       28.09      2.08 o 
  -2  -1  16        0.75        0.60      0.79 o 
  -1  -1  16       39.08       37.92      2.38 o 
   0  -1  16        0.23        0.00      0.69 o 
  -2   0  16       15.24       19.06      1.99 o 
  -1   0  16       23.16       22.04      1.89 o 
   0   0  16        1.36        2.18      0.89 o 
  -2   1  16       15.14       14.89      1.89 o 
  -1   1  16       38.15       40.10      2.38 o 
   0  -7  17        0.35        0.10      0.79 o 
  -1  -6  17        6.56        6.15      1.29 o 
   0  -6  17        6.73        6.45      1.29 o 
   1  -6  17        7.68        8.44      1.49 o 
  -1  -5  17       16.05       17.67      1.99 o 
   0  -5  17        0.84        1.59      0.89 o 
   1  -5  17       21.39       23.33      1.99 o 
  -1  -4  17        1.40        2.38      0.89 o 
   0  -4  17        2.69        5.16      1.19 o 
   1  -4  17       16.49       16.68      1.99 o 
  -1  -3  17        3.82        4.57      1.19 o 
   0  -3  17       22.66       22.63      1.99 o 
   1  -3  17       34.66       38.71      2.38 o 
  -1  -2  17        1.10        1.49      0.79 o 
   0  -2  17        9.35        9.13      1.39 o 
   1  -2  17        0.78        0.20      0.79 o 
  -1  -1  17        0.64        1.09      0.89 o 
   0  -1  17       21.19       28.79      2.18 o 
                                                 
